# Supplementary material for: Survival outcomes post percutaneous coronary intervention: Why the hype about stent type? Lessons from a healthcare system in India
Source: PLoS One. 2018 May 24;13(5):e0196830. doi: 10.1371/journal.pone.0196830 (PMC5967815; doi:10.1371/journal.pone.0196830)
Supplement: S6 File — (CSV) [file pone.0196830.s006.csv]

	Subject_ID	survival	survival2	stent.type	Site_ID	Age_tmnt	Sex_tmnt	Employed_status	Education_level	Diabetes	Hypertension	CAD_History	year_ptca	smoke	min_min_width	total_length	total_number_of_stents	Tobacco_status	Alcohol_cat	History	Aspirin	Clopidogrel	Prasugrel	Ticlopidine	dapt	max_max_width	LAD_Stent	LCX_Stent	RCA_Stent	Hospitalized_after_PCTA	Repeat_procedure	Adviced_repeat_procedure	Adviced_or_repeat	Chest_Pain	Degree_Chest_Pain	severe_chest_pain	mod_chest_pain	status_death
1	1	184+	184+	DES	Mumbai	63	Male	Yes	Some_Higher	No	No	No	2015	Non Smoker	3.00	42.0	2	3	No	1	Yes	No	Yes	No	Yes	4.00	DES	NA	DES	2	2	2	No	2	0	No	No	0
2	2	191+	191+	DES	Out of Mumbai	69	Female	No	None_Little	No	No	No	2015	Non Smoker	2.75	53.0	3	3	No	2	Yes	Yes	No	No	Yes	3.00	DES	NA	DES	2	2	2	No	2	0	No	No	0
3	3	188+	188+	DES	Out of Mumbai	65	Male	Yes	None_Little	No	Yes	No	2015	Non Smoker	3.00	28.0	1	3	No	3	Yes	Yes	No	No	Yes	3.00	DES	NA	NA	2	2	2	No	1	5	No	Yes	0
4	4	184+	184+	DES	Out of Mumbai	65	Male	No	None_Little	No	Yes	No	2015	Past Smoker	3.50	30.0	1	2	No	2	Yes	Yes	No	No	Yes	3.50	DES	NA	NA	2	2	2	No	1	8	Yes	No	0
5	5	183+	183+	DES	Out of Mumbai	63	Male	Yes	Some_Higher	No	No	No	2015	Non Smoker	3.00	20.0	1	3	No	3	No	Yes	No	No	No	3.00	DES	NA	NA	2	2	2	No	2	0	No	No	0
6	6	183+	183+	BMS	Out of Mumbai	42	Male	Yes	Some_Higher	No	Yes	No	2015	Non Smoker	2.50	16.0	1	3	No	3	Yes	Yes	No	No	Yes	2.50	NA	BMS	NA	2	2	2	No	2	0	No	No	0
7	7	192+	192+	BMS	Out of Mumbai	67	Male	No	None_Little	No	Yes	No	2015	Non Smoker	3.00	56.0	2	3	No	3	Yes	No	Yes	No	Yes	3.50	NA	NA	BMS	2	2	2	No	1	4	No	No	0
8	8	628+	628+	BMS	Out of Mumbai	63	Male	Yes	Some_Higher	No	No	No	2013	Non Smoker	3.00	30.0	1	3	No	2	Yes	Yes	No	No	Yes	3.00	NA	NA	BMS	2	2	2	No	2	0	No	No	0
9	9	714+	714+	DES	Mumbai	50	Male	Yes	Some_Higher	Yes	Yes	No	2012	Non Smoker	2.50	51.0	2	3	No	3	Yes	No	No	Yes	Yes	3.50	NA	NA	DES	2	2	2	No	2	0	No	No	0
10	10	768+	768+	BMS	Mumbai	57	Male	Yes	None_Little	No	No	No	2012	Current Smoker	3.00	20.0	1	1	No	2	Yes	Yes	No	No	Yes	3.00	BMS	NA	NA	1	1	1	Yes	1	5	No	Yes	0
11	11	344+	344+	BMS	Out of Mumbai	52	Male	Yes	Some_Higher	Yes	Yes	No	2014	Current Smoker	2.25	43.0	3	1	No	3	No	No	No	No	No	3.00	BMS	BMS	NA	2	2	2	No	2	0	No	No	0
12	12	188+	188+	BMS	Out of Mumbai	62	Male	Yes	None_Little	No	No	No	2015	Non Smoker	3.50	15.0	1	3	Yes	2	Yes	Yes	No	No	Yes	3.50	BMS	NA	NA	2	2	2	No	2	0	No	No	0
13	13	607+	607+	BMS	Mumbai	70	Male	Yes	None_Little	No	No	No	2013	Non Smoker	2.50	16.0	1	3	No	2	No	No	No	No	No	2.50	BMS	NA	NA	2	2	2	No	2	0	No	No	0
14	14	205+	205+	DES	Out of Mumbai	30	Male	Yes	Some_Higher	No	No	No	2014	Non Smoker	3.00	53.0	2	3	No	2	Yes	No	No	No	No	3.00	DES	NA	DES	2	2	2	No	2	0	No	No	0
15	15	237+	237+	BMS	Out of Mumbai	50	Male	No	None_Little	No	No	No	2013	Non Smoker	2.75	32.0	2	3	No	2	Yes	Yes	No	No	Yes	2.75	BMS	BMS	NA	NA	NA	NA	NA	NA	NA	NA	No	0
16	16	180+	180+	DES	Out of Mumbai	50	Male	No	None_Little	Yes	No	No	2015	Non Smoker	3.00	30.0	1	3	No	2	No	No	No	No	No	3.00	DES	NA	NA	2	2	2	No	2	0	No	No	0
17	17	184+	184+	DES	Out of Mumbai	45	Male	Yes	Some_Higher	No	No	No	2015	Non Smoker	2.75	38.0	2	3	No	2	Yes	Yes	No	No	Yes	2.75	DES	DES	NA	2	2	2	No	2	0	No	No	0
18	18	186+	186+	DES	Out of Mumbai	38	Male	Yes	Some_Higher	No	Yes	Yes	2015	Non Smoker	2.75	62.0	2	3	No	2	Yes	Yes	No	No	Yes	3.00	NA	NA	DES	2	2	2	No	2	0	No	No	0
19	19	184+	184+	DES	Out of Mumbai	60	Male	Yes	None_Little	No	Yes	Yes	2015	Non Smoker	2.50	60.0	2	3	No	3	Yes	Yes	No	No	Yes	2.50	DES	DES	NA	2	2	2	No	1	8	Yes	No	0
20	20	192+	192+	DES	Out of Mumbai	45	Male	Yes	Some_Higher	Yes	Yes	Yes	2015	Non Smoker	3.50	19.0	1	3	No	3	Yes	Yes	No	No	Yes	3.50	DES	NA	NA	2	2	2	No	1	4	No	No	0
21	21	496+	496+	BMS	Out of Mumbai	60	Male	No	None_Little	No	No	No	2013	Non Smoker	2.75	43.0	2	3	No	2	Yes	Yes	No	No	Yes	3.00	NA	BMS	NA	2	2	2	No	2	0	No	No	0
22	22	670+	670+	BMS	Out of Mumbai	50	Male	Yes	Some_Higher	No	No	No	2012	Current Smoker	2.50	23.0	1	1	Yes	3	Yes	Yes	No	No	Yes	2.50	NA	BMS	NA	2	2	2	No	2	0	No	No	0
23	23	238+	238+	DES	Out of Mumbai	70	Male	No	Some_Higher	No	Yes	Yes	2014	Current Smoker	2.50	68.0	2	1	No	2	Yes	Yes	No	No	Yes	2.75	DES	DES	NA	2	2	2	No	2	0	No	No	0
24	24	134+	134+	BMS	Out of Mumbai	70	Male	Yes	None_Little	No	No	No	2014	Non Smoker	4.00	33.0	2	3	No	1	Yes	Yes	No	No	Yes	4.00	BMS	BMS	NA	NA	NA	NA	NA	NA	NA	NA	No	0
25	25	178+	178+	BMS	Out of Mumbai	46	Male	Yes	Some_Higher	No	Yes	No	2014	Past Smoker	2.50	50.0	2	2	No	1	Yes	Yes	No	No	Yes	2.75	NA	NA	BMS	2	2	2	No	1	4	No	No	0
26	26	67	67	DES	Out of Mumbai	61	Male	Yes	Some_Higher	Yes	Yes	Yes	2015	Non Smoker	3.00	16.0	1	3	No	3	No	No	No	No	No	3.00	DES	NA	NA	2	2	2	No	1	10	Yes	No	1
27	27	513+	513+	BMS	Out of Mumbai	69	Female	No	None_Little	No	Yes	No	2013	Non Smoker	4.00	14.0	1	3	No	2	Yes	Yes	No	No	Yes	4.00	BMS	NA	NA	2	2	2	No	2	0	No	No	0
28	28	784+	784+	BMS	Out of Mumbai	40	Female	No	Some_Higher	No	Yes	Yes	2012	Non Smoker	3.00	13.0	1	3	No	2	Yes	Yes	No	No	Yes	3.00	NA	BMS	NA	NA	NA	NA	NA	NA	NA	NA	No	0
29	29	183+	183+	DES	Out of Mumbai	55	Male	Yes	Some_Higher	No	No	No	2015	Non Smoker	3.00	28.0	1	3	No	3	Yes	Yes	No	No	Yes	3.00	NA	DES	NA	2	2	2	No	2	0	No	No	0
30	30	229+	229+	DES	Out of Mumbai	55	Male	Yes	None_Little	No	Yes	No	2014	Past Smoker	2.50	63.0	2	2	No	1	Yes	No	Yes	No	Yes	2.75	DES	NA	NA	2	2	2	No	1	3	No	No	0
31	31	528+	528+	BMS	Out of Mumbai	73	Female	No	Some_Higher	No	No	No	2013	Non Smoker	2.50	63.0	2	3	No	2	Yes	Yes	No	No	Yes	2.50	BMS	NA	BMS	2	2	2	No	2	0	No	No	0
32	32	183+	183+	BMS	Out of Mumbai	70	Female	No	None_Little	No	No	No	2015	Current Smoker	2.25	18.0	1	1	No	2	Yes	Yes	No	No	Yes	2.25	NA	NA	BMS	2	2	2	No	1	5	No	Yes	0
33	33	546+	546+	BMS	Mumbai	39	Female	No	Some_Higher	No	Yes	No	2013	Non Smoker	NA	NA	1	3	No	3	Yes	No	No	No	No	NA	BMS	NA	NA	2	2	2	No	2	0	No	No	0
34	34	583+	583+	DES	Out of Mumbai	68	Female	No	Some_Higher	No	No	No	2013	Non Smoker	2.25	70.0	3	3	No	3	Yes	Yes	No	No	Yes	2.50	NA	DES	DES	NA	NA	NA	NA	NA	NA	NA	No	0
35	35	605+	605+	DES	Mumbai	52	Female	No	Some_Higher	No	No	No	2013	Non Smoker	2.75	18.0	1	3	No	1	Yes	Yes	No	No	Yes	2.75	DES	NA	NA	NA	NA	NA	NA	NA	NA	NA	No	0
36	36	187+	187+	DES	Out of Mumbai	60	Female	No	None_Little	Yes	Yes	Yes	2015	Non Smoker	3.50	28.0	1	3	No	2	Yes	Yes	No	No	Yes	3.50	NA	NA	DES	2	2	2	No	1	0	No	No	0
37	37	182+	182+	BMS	Out of Mumbai	55	Male	Yes	Some_Higher	Yes	Yes	No	2015	Non Smoker	2.75	28.0	2	3	No	3	Yes	Yes	No	No	Yes	2.75	BMS	BMS	NA	2	2	2	No	1	7	No	Yes	0
38	38	803+	803+	DES	Out of Mumbai	63	Male	No	Some_Higher	No	No	No	2012	Non Smoker	2.50	43.0	2	3	No	2	No	Yes	No	No	No	3.00	NA	NA	DES	NA	NA	NA	NA	NA	NA	NA	No	0
39	39	183+	183+	DES	Out of Mumbai	67	Male	Yes	Some_Higher	No	No	No	2015	Past Smoker	3.50	63.0	2	2	No	2	Yes	Yes	No	No	Yes	3.50	DES	NA	DES	2	2	2	No	2	0	No	No	0
40	40	260	260	BMS	Out of Mumbai	72	Male	Yes	None_Little	No	No	Yes	2012	Non Smoker	3.50	15.0	1	3	No	2	Yes	Yes	No	No	Yes	3.50	BMS	NA	NA	1	2	2	No	1	10	Yes	No	1
41	41	183+	183+	BMS	Out of Mumbai	55	Male	No	None_Little	Yes	No	No	2015	Non Smoker	2.75	46.0	2	3	No	3	Yes	Yes	No	No	Yes	3.00	BMS	BMS	NA	2	2	2	No	2	0	No	No	0
42	42	637+	637+	BMS	Out of Mumbai	61	Male	Yes	Some_Higher	No	Yes	No	2013	Non Smoker	3.00	30.0	1	3	No	2	Yes	Yes	No	No	Yes	3.00	NA	BMS	NA	NA	NA	NA	NA	NA	NA	NA	No	0
43	43	183+	183+	BMS	Out of Mumbai	60	Male	Yes	None_Little	No	No	No	2015	Past Smoker	2.50	35.0	2	2	No	1	Yes	Yes	No	No	Yes	2.50	NA	BMS	BMS	2	2	2	No	2	0	No	No	0
44	44	192+	192+	DES	Out of Mumbai	57	Male	Yes	Some_Higher	No	No	No	2015	Non Smoker	3.00	15.0	1	3	No	2	Yes	Yes	No	No	Yes	3.00	DES	NA	NA	2	2	2	No	2	0	No	No	0
45	45	746+	746+	BMS	Out of Mumbai	60	Female	No	None_Little	Yes	No	Yes	2014	Non Smoker	2.75	54.0	2	3	No	2	Yes	No	Yes	No	Yes	2.75	BMS	NA	BMS	2	2	2	No	2	0	No	No	0
46	46	8	8	DES	Out of Mumbai	59	Male	Yes	None_Little	Yes	Yes	Yes	2014	Past Smoker	2.50	48.0	3	2	No	2	Yes	Yes	No	No	Yes	3.00	DES	DES	DES	2	2	2	No	1	10	Yes	No	1
47	47	405+	405+	DES	Out of Mumbai	65	Female	No	None_Little	No	No	Yes	2013	Non Smoker	NA	NA	1	3	No	3	Yes	Yes	No	No	Yes	NA	NA	NA	DES	2	2	2	No	2	0	No	No	0
48	48	258+	258+	DES	Out of Mumbai	64	Male	Yes	Some_Higher	No	No	No	2014	Non Smoker	2.50	36.0	2	3	No	1	Yes	Yes	No	No	Yes	2.75	NA	NA	DES	2	2	2	No	2	0	No	No	0
49	49	312+	312+	BMS	Out of Mumbai	75	Male	Yes	None_Little	No	No	No	2014	Non Smoker	2.75	60.0	2	3	No	2	Yes	Yes	No	No	Yes	3.00	DES	BMS	NA	NA	NA	NA	NA	NA	NA	NA	No	0
50	50	786+	786+	DES	Out of Mumbai	50	Female	No	Some_Higher	No	Yes	No	2012	Non Smoker	2.75	20.0	1	3	No	2	Yes	Yes	No	No	Yes	2.75	NA	DES	NA	2	2	2	No	1	5	No	Yes	0
51	51	723+	723+	BMS	Out of Mumbai	30	Male	No	Some_Higher	No	No	No	2012	Non Smoker	4.00	23.0	1	3	Yes	2	No	Yes	No	No	No	4.00	NA	NA	BMS	2	2	2	No	2	0	No	No	0
52	52	414+	414+	BMS	Out of Mumbai	55	Male	No	None_Little	No	No	No	2012	Past Smoker	NA	NA	1	2	No	1	No	No	No	No	No	NA	BMS	NA	NA	2	2	2	No	2	0	No	No	0
53	53	549+	549+	BMS	Out of Mumbai	37	Female	No	None_Little	Yes	Yes	Yes	2013	Non Smoker	3.00	28.0	1	3	No	3	Yes	Yes	No	No	Yes	3.00	BMS	NA	NA	2	2	2	No	2	0	No	No	0
54	54	183+	183+	BMS	Out of Mumbai	65	Male	No	None_Little	No	Yes	No	2015	Past Smoker	3.50	28.0	1	2	No	1	Yes	No	Yes	No	Yes	3.50	NA	NA	BMS	2	2	2	No	2	0	No	No	0
55	55	664+	664+	BMS	Out of Mumbai	52	Male	Yes	Some_Higher	No	No	No	2013	Current Smoker	2.75	60.0	1	1	Yes	2	Yes	Yes	No	No	Yes	3.00	NA	NA	BMS	2	2	2	No	2	0	No	No	0
56	56	617+	617+	BMS	Out of Mumbai	60	Male	No	None_Little	No	No	No	2013	Current Smoker	2.50	72.0	3	1	No	3	Yes	Yes	No	No	Yes	3.00	BMS	BMS	BMS	2	2	2	No	2	0	No	No	0
57	57	163+	163+	BMS	Out of Mumbai	69	Male	No	Some_Higher	Yes	Yes	No	2014	Non Smoker	2.50	112.0	2	3	No	2	Yes	Yes	No	No	Yes	3.00	BMS	NA	BMS	NA	NA	NA	NA	NA	NA	NA	No	0
58	58	1074+	1074+	BMS	Out of Mumbai	65	Male	Yes	None_Little	No	No	No	2013	Non Smoker	2.50	98.0	3	3	No	1	Yes	Yes	No	No	Yes	2.50	BMS	NA	DES	2	2	2	No	1	9	Yes	No	0
59	59	726+	726+	BMS	Out of Mumbai	57	Male	No	None_Little	No	No	No	2014	Non Smoker	2.50	96.0	4	3	No	1	Yes	Yes	No	No	Yes	3.00	BMS	BMS	NA	2	2	2	No	2	0	No	No	0
60	60	223+	223+	DES	Out of Mumbai	45	Female	No	Some_Higher	No	Yes	No	2014	Non Smoker	4.00	39.0	1	3	Yes	2	Yes	Yes	No	No	Yes	4.00	NA	NA	DES	NA	NA	NA	NA	NA	NA	NA	No	0
61	61	732+	732+	BMS	Mumbai	58	Male	No	None_Little	Yes	Yes	No	2014	Non Smoker	2.75	90.0	4	3	No	3	Yes	Yes	No	No	Yes	3.50	NA	BMS	DES	2	2	2	No	2	0	No	No	0
62	62	613+	613+	BMS	Out of Mumbai	54	Male	Yes	Some_Higher	No	No	Yes	2013	Non Smoker	2.50	40.0	2	3	No	2	Yes	Yes	No	No	Yes	3.00	BMS	NA	BMS	2	2	2	No	2	0	No	No	0
63	63	603+	603+	DES	Mumbai	23	Male	No	Some_Higher	No	No	No	2013	Non Smoker	3.50	12.0	1	3	No	1	Yes	Yes	No	No	Yes	3.50	NA	NA	DES	2	2	2	No	2	0	No	No	0
64	64	358+	358+	DES	Out of Mumbai	50	Male	Yes	Some_Higher	No	No	No	2014	Past Smoker	3.00	61.0	2	2	No	4	Yes	No	No	No	No	3.50	DES	DES	NA	2	2	2	No	2	0	No	No	0
65	65	617+	617+	BMS	Out of Mumbai	55	Male	Yes	None_Little	No	Yes	No	2013	Current Smoker	2.75	24.0	1	1	No	2	Yes	Yes	No	No	Yes	2.75	NA	NA	BMS	2	2	2	No	1	3	No	No	0
66	66	794+	794+	BMS	Out of Mumbai	42	Male	No	Some_Higher	No	No	No	2012	Non Smoker	2.50	35.0	2	3	No	3	Yes	Yes	No	No	Yes	3.50	BMS	BMS	NA	2	2	2	No	2	0	No	No	0
67	67	696+	696+	BMS	Out of Mumbai	54	Male	Yes	None_Little	No	Yes	No	2012	Non Smoker	2.75	33.0	1	3	No	2	Yes	Yes	No	No	Yes	2.75	BMS	NA	NA	NA	NA	NA	NA	NA	NA	NA	No	0
68	68	236+	236+	BMS	Out of Mumbai	45	Male	Yes	Some_Higher	No	No	Yes	2014	Non Smoker	2.50	35.0	2	3	No	2	Yes	No	No	No	No	3.00	BMS	NA	NA	NA	NA	NA	NA	NA	NA	NA	No	0
69	69	217	217	BMS	Out of Mumbai	42	Male	Yes	Some_Higher	No	No	No	2012	Past Smoker	2.75	28.0	1	2	No	2	No	No	No	No	No	2.75	NA	BMS	NA	2	2	2	No	1	10	Yes	No	1
70	70	563+	563+	BMS	Mumbai	70	Male	No	Some_Higher	No	No	No	2013	Past Smoker	2.75	62.0	2	2	No	2	Yes	Yes	No	No	Yes	3.50	DES	NA	BMS	2	2	2	No	2	0	No	No	0
71	71	573+	573+	BMS	Out of Mumbai	51	Male	Yes	Some_Higher	Yes	No	No	2013	Non Smoker	2.50	54.0	3	3	No	2	Yes	Yes	No	No	Yes	3.00	BMS	NA	BMS	2	2	2	No	2	0	No	No	0
72	72	183+	183+	BMS	Out of Mumbai	39	Male	Yes	None_Little	No	Yes	No	2015	Non Smoker	3.50	24.0	1	3	No	1	Yes	Yes	No	No	Yes	3.50	BMS	NA	NA	2	2	2	No	1	3	No	No	0
73	73	397+	397+	DES	Out of Mumbai	59	Male	Yes	None_Little	Yes	No	No	2013	Current Smoker	2.25	38.0	1	1	No	2	Yes	Yes	No	No	Yes	2.25	DES	NA	NA	2	2	2	No	2	0	No	No	0
74	74	183+	183+	DES	Mumbai	45	Male	Yes	Some_Higher	No	Yes	No	2015	Non Smoker	2.75	18.0	1	3	No	1	Yes	Yes	No	No	Yes	2.75	DES	NA	NA	2	2	2	No	2	0	No	No	0
75	75	164	164	DES	Out of Mumbai	60	Female	No	Some_Higher	No	No	No	2014	Non Smoker	2.75	71.0	2	3	No	2	Yes	No	No	No	No	3.00	DES	DES	NA	2	2	2	No	1	10	Yes	No	1
76	76	183+	183+	BMS	Out of Mumbai	50	Male	No	None_Little	Yes	No	Yes	2015	Non Smoker	2.75	20.0	1	3	No	2	Yes	Yes	No	No	Yes	2.75	NA	NA	BMS	2	2	2	No	2	0	No	No	0
77	77	773+	773+	BMS	Out of Mumbai	39	Male	Yes	None_Little	No	No	No	2012	Past Smoker	2.75	14.0	1	2	No	2	Yes	Yes	No	No	Yes	2.75	BMS	NA	NA	2	2	2	No	2	0	No	No	0
78	78	801+	801+	BMS	Out of Mumbai	62	Male	No	Some_Higher	Yes	No	No	2012	Non Smoker	2.75	12.0	1	3	No	3	Yes	Yes	No	No	Yes	2.75	BMS	NA	NA	NA	NA	NA	NA	NA	NA	NA	No	0
79	79	676+	676+	BMS	Mumbai	60	Female	No	None_Little	No	No	No	2012	Non Smoker	3.50	16.0	1	3	No	2	No	No	No	No	No	3.50	BMS	NA	NA	2	2	2	No	2	0	No	No	0
80	80	325+	325+	BMS	Mumbai	65	Male	Yes	None_Little	No	Yes	No	2013	Non Smoker	2.75	18.0	1	3	No	2	Yes	No	Yes	No	Yes	2.75	NA	BMS	NA	1	2	2	No	2	0	No	No	0
81	81	801+	801+	BMS	Mumbai	67	Male	No	Some_Higher	No	No	No	2012	Non Smoker	2.50	20.0	1	3	No	2	Yes	Yes	No	No	Yes	2.50	BMS	NA	NA	1	2	2	No	2	0	No	No	0
82	82	558+	558+	BMS	Mumbai	50	Male	Yes	None_Little	No	No	No	2013	Past Smoker	3.50	15.0	1	2	No	2	Yes	Yes	No	No	Yes	3.50	BMS	NA	NA	NA	NA	NA	NA	NA	NA	NA	No	0
83	83	582+	582+	DES	Mumbai	31	Male	No	Some_Higher	Yes	No	No	2013	Past Smoker	3.50	23.0	1	2	No	2	Yes	Yes	No	No	Yes	3.50	DES	NA	NA	2	2	2	No	2	0	No	No	0
84	84	493+	493+	DES	Mumbai	50	Female	Yes	None_Little	No	Yes	Yes	2013	Non Smoker	3.50	28.0	1	3	No	2	Yes	No	No	No	No	3.50	NA	NA	DES	2	2	2	No	2	0	No	No	0
85	85	725+	725+	DES	Mumbai	60	Male	No	Some_Higher	No	Yes	No	2014	Current Smoker	2.50	32.0	2	1	No	3	No	No	No	No	No	3.50	DES	DES	NA	2	2	2	No	2	0	No	No	0
86	86	714+	714+	DES	Mumbai	62	Male	Yes	Some_Higher	No	No	No	2012	Past Smoker	2.25	59.0	3	2	No	2	Yes	Yes	No	No	Yes	3.00	DES	DES	NA	2	2	2	No	2	0	No	No	0
87	87	380+	380+	BMS	Mumbai	50	Male	No	None_Little	No	Yes	No	2013	Non Smoker	3.50	15.0	1	3	No	2	Yes	No	Yes	No	Yes	3.50	NA	NA	BMS	2	2	2	No	2	0	No	No	0
88	88	742+	742+	BMS	Out of Mumbai	39	Male	Yes	Some_Higher	Yes	No	No	2014	Non Smoker	NA	NA	2	3	No	3	No	No	No	No	No	NA	BMS	NA	NA	2	2	2	No	2	0	No	No	0
89	89	383+	515+	DES	Mumbai	65	Male	No	None_Little	Yes	No	No	2013	Non Smoker	2.50	41.0	2	3	No	2	Yes	Yes	No	No	Yes	2.75	DES	NA	DES	1	2	2	No	1	10	Yes	No	0
90	90	518+	518+	DES	Mumbai	47	Male	Yes	Some_Higher	Yes	No	No	2013	Current Smoker	2.25	104.0	3	1	No	2	Yes	Yes	No	No	Yes	2.75	DES	NA	DES	2	2	2	No	2	0	No	No	0
91	91	184+	184+	BMS	Out of Mumbai	69	Female	No	None_Little	Yes	No	No	2015	Non Smoker	3.50	18.0	1	3	No	3	Yes	Yes	No	No	Yes	3.50	BMS	NA	NA	2	2	2	No	2	0	No	No	0
92	92	207+	207+	BMS	Mumbai	78	Male	No	None_Little	No	No	No	2014	Current Smoker	2.00	40.0	2	1	No	2	Yes	Yes	No	No	Yes	3.00	DES	NA	BMS	2	2	2	No	1	3	No	No	0
93	93	186+	186+	DES	Mumbai	51	Male	No	Some_Higher	No	No	No	2015	Past Smoker	2.50	36.0	2	2	No	3	Yes	No	No	No	No	3.50	DES	NA	DES	2	2	2	No	2	0	No	No	0
94	94	185+	185+	BMS	Out of Mumbai	58	Male	No	Some_Higher	No	Yes	No	2015	Non Smoker	3.00	30.0	1	3	No	2	Yes	No	Yes	No	Yes	3.00	BMS	NA	NA	2	2	2	No	1	4	No	No	0
95	95	191+	191+	DES	Out of Mumbai	56	Female	No	None_Little	No	Yes	Yes	2015	Non Smoker	2.75	28.0	1	3	No	2	No	Yes	No	No	No	2.75	DES	NA	NA	2	2	2	No	2	0	No	No	0
96	96	196+	196+	BMS	Out of Mumbai	58	Male	No	Some_Higher	No	No	No	2015	Non Smoker	3.50	20.0	1	3	No	2	No	Yes	No	No	No	3.50	BMS	NA	NA	2	2	2	No	2	0	No	No	0
97	97	297+	297+	DES	Out of Mumbai	54	Male	No	Some_Higher	No	No	No	2014	Past Smoker	2.50	33.0	2	2	No	2	Yes	Yes	No	No	Yes	3.50	DES	NA	DES	2	2	2	No	2	0	No	No	0
98	98	277+	277+	BMS	Out of Mumbai	60	Female	No	None_Little	No	No	No	2015	Non Smoker	2.75	15.0	NA	3	No	2	Yes	Yes	No	No	Yes	2.75	BMS	NA	NA	2	2	2	No	2	0	No	No	0
99	99	162+	162+	BMS	Out of Mumbai	50	Female	No	Some_Higher	No	Yes	No	2014	Non Smoker	2.50	78.0	2	3	No	3	Yes	Yes	No	No	Yes	3.00	DES	NA	BMS	NA	NA	NA	NA	NA	NA	NA	No	0
100	100	248+	2	DES	Out of Mumbai	43	Male	Yes	Some_Higher	No	Yes	No	2014	Past Smoker	2.75	30.0	2	2	No	1	Yes	Yes	No	No	Yes	3.00	DES	DES	NA	2	1	1	Yes	2	0	No	No	0
101	101	187+	187+	BMS	Out of Mumbai	40	Male	No	None_Little	No	No	No	2015	Non Smoker	3.00	16.0	1	3	No	2	Yes	No	Yes	No	Yes	3.00	BMS	NA	NA	2	2	2	No	2	0	No	No	0
102	102	391+	391+	BMS	Out of Mumbai	60	Male	Yes	None_Little	No	No	No	2014	Current Smoker	2.50	61.0	2	1	No	3	Yes	Yes	No	No	Yes	3.00	NA	BMS	NA	2	2	2	No	2	0	No	No	0
103	103	196+	196+	BMS	Out of Mumbai	74	Male	No	None_Little	No	Yes	No	2014	Non Smoker	2.75	60.0	2	3	No	2	Yes	Yes	No	No	Yes	3.00	NA	BMS	BMS	2	2	2	No	2	0	No	No	0
104	104	193+	193+	BMS	Out of Mumbai	50	Female	No	None_Little	No	Yes	No	2015	Non Smoker	2.75	32.0	2	3	No	2	Yes	Yes	No	No	Yes	3.00	BMS	NA	BMS	2	2	2	No	2	0	No	No	0
105	105	340+	340+	BMS	Out of Mumbai	68	Male	No	None_Little	Yes	Yes	No	2013	Current Smoker	3.50	25.0	1	1	No	2	No	No	No	No	No	3.50	BMS	NA	NA	NA	NA	NA	NA	NA	NA	NA	No	0
106	106	186+	186+	BMS	Out of Mumbai	45	Male	Yes	Some_Higher	No	No	No	2015	Non Smoker	3.00	15.0	1	3	No	2	Yes	Yes	No	No	Yes	3.00	NA	NA	BMS	2	2	2	No	2	0	No	No	0
107	107	506+	506+	BMS	Out of Mumbai	56	Male	Yes	Some_Higher	Yes	No	No	2013	Non Smoker	2.75	33.0	1	3	No	2	Yes	Yes	No	No	Yes	2.75	BMS	NA	NA	NA	NA	NA	NA	NA	NA	NA	No	0
108	108	184+	184+	DES	Out of Mumbai	58	Female	No	None_Little	Yes	Yes	No	2015	Current Smoker	2.50	54.0	2	1	No	2	No	Yes	No	No	No	2.50	DES	NA	NA	2	2	2	No	1	4	No	No	0
109	109	742+	742+	DES	Out of Mumbai	60	Male	No	Some_Higher	Yes	Yes	Yes	2014	Non Smoker	2.50	28.0	1	3	No	3	Yes	Yes	No	No	Yes	2.50	DES	NA	NA	2	2	2	No	1	5	No	Yes	0
110	110	613+	613+	BMS	Out of Mumbai	53	Male	No	Some_Higher	No	Yes	No	2013	Current Smoker	3.50	24.0	1	1	No	2	Yes	Yes	No	No	Yes	3.50	BMS	NA	NA	NA	NA	NA	NA	NA	NA	NA	No	0
111	111	425+	425+	BMS	Out of Mumbai	48	Female	No	None_Little	No	No	No	2013	Non Smoker	2.75	16.0	1	3	No	2	Yes	Yes	No	No	Yes	2.75	BMS	NA	NA	2	2	2	No	2	0	No	No	0
112	112	183+	183+	BMS	Out of Mumbai	48	Male	Yes	Some_Higher	No	No	No	2015	Non Smoker	3.00	20.0	1	3	No	1	Yes	Yes	No	No	Yes	3.00	BMS	NA	NA	2	2	2	No	2	0	No	No	0
113	113	340+	340+	BMS	Out of Mumbai	65	Male	No	None_Little	No	No	Yes	2013	Non Smoker	2.25	76.0	2	3	No	1	Yes	Yes	No	No	Yes	2.50	BMS	NA	NA	2	2	2	No	2	0	No	No	0
114	114	182+	182+	DES	Out of Mumbai	57	Male	Yes	None_Little	No	No	No	2015	Non Smoker	2.50	44.0	2	3	No	1	Yes	No	No	No	No	2.75	DES	NA	DES	2	2	2	No	2	0	No	No	0
115	115	1+	1+	BMS	Out of Mumbai	60	Female	No	None_Little	No	No	No	2015	Current Smoker	3.00	56.0	2	1	No	2	Yes	Yes	No	No	Yes	3.50	BMS	BMS	NA	2	2	2	No	2	0	No	No	0
116	116	187+	187+	DES	Out of Mumbai	45	Male	Yes	None_Little	Yes	No	No	2015	Past Smoker	2.75	53.0	2	2	No	2	Yes	No	Yes	No	Yes	3.00	NA	NA	DES	2	2	2	No	1	4	No	No	0
117	117	189+	189+	DES	Out of Mumbai	60	Male	No	Some_Higher	No	Yes	No	2015	Non Smoker	2.75	20.0	1	3	No	2	Yes	Yes	No	No	Yes	2.75	DES	NA	NA	2	2	2	No	2	0	No	No	0
118	118	183+	183+	BMS	Out of Mumbai	37	Male	No	Some_Higher	No	No	No	2015	Non Smoker	3.50	15.0	1	3	No	2	Yes	Yes	No	No	Yes	3.50	BMS	NA	NA	2	2	2	No	2	0	No	No	0
119	119	726+	726+	BMS	Out of Mumbai	58	Male	Yes	Some_Higher	No	Yes	No	2012	Non Smoker	3.25	18.0	1	3	No	3	Yes	Yes	No	No	Yes	3.25	NA	BMS	NA	2	2	2	No	2	0	No	No	0
120	120	209+	209+	BMS	Out of Mumbai	68	Male	No	None_Little	Yes	No	No	2014	Non Smoker	2.75	25.0	1	3	No	3	No	No	No	No	No	2.75	NA	NA	BMS	2	2	2	No	2	0	No	No	0
121	121	184+	184+	DES	Out of Mumbai	72	Male	Yes	Some_Higher	No	No	No	2015	Past Smoker	2.50	54.0	3	2	No	2	Yes	Yes	No	No	Yes	2.75	NA	DES	NA	2	2	2	No	2	0	No	No	0
122	122	482+	482+	BMS	Out of Mumbai	38	Male	Yes	Some_Higher	No	Yes	No	2013	Past Smoker	4.00	25.0	1	2	Yes	2	Yes	Yes	No	No	Yes	4.00	NA	NA	BMS	2	2	2	No	2	0	No	No	0
123	123	338+	338+	BMS	Out of Mumbai	75	Female	No	None_Little	No	No	No	2013	Non Smoker	3.00	38.0	1	3	No	1	No	Yes	No	No	No	3.00	NA	NA	BMS	2	2	2	No	2	0	No	No	0
124	124	187+	187+	DES	Out of Mumbai	59	Female	Yes	None_Little	Yes	Yes	No	2015	Non Smoker	4.00	24.0	1	3	No	3	Yes	Yes	No	No	Yes	4.00	NA	NA	DES	2	2	2	No	2	0	No	No	0
125	125	189+	189+	BMS	Out of Mumbai	65	Female	No	None_Little	No	Yes	No	2015	Non Smoker	3.50	45.0	2	3	No	3	Yes	Yes	No	No	Yes	3.50	BMS	NA	BMS	2	2	2	No	2	0	No	No	0
126	126	470+	470+	BMS	Out of Mumbai	65	Male	No	Some_Higher	No	No	No	2014	Current Smoker	2.50	48.0	2	1	No	2	Yes	Yes	No	No	Yes	3.00	NA	BMS	DES	2	2	2	No	2	0	No	No	0
127	127	191+	191+	DES	Mumbai	54	Male	Yes	Some_Higher	No	No	No	2015	Non Smoker	3.50	24.0	1	3	No	2	No	Yes	No	No	No	3.50	NA	NA	DES	2	2	2	No	2	0	No	No	0
128	128	501+	501+	BMS	Out of Mumbai	50	Male	Yes	None_Little	No	No	No	2013	Current Smoker	2.75	78.0	3	1	No	2	Yes	Yes	No	No	Yes	3.00	BMS	BMS	BMS	2	2	2	No	2	0	No	No	0
129	129	735+	735+	BMS	Out of Mumbai	61	Male	No	Some_Higher	No	No	No	2014	Non Smoker	2.75	37.0	2	3	No	3	Yes	Yes	No	No	Yes	3.00	BMS	NA	NA	2	2	2	No	1	3	No	No	0
130	130	582+	582+	DES	Out of Mumbai	40	Male	Yes	Some_Higher	No	No	No	2013	Non Smoker	3.50	28.0	1	3	No	3	Yes	Yes	No	No	Yes	3.50	NA	NA	DES	2	2	2	No	2	0	No	No	0
131	131	190+	190+	BMS	Out of Mumbai	65	Male	No	Some_Higher	Yes	No	Yes	2015	Non Smoker	2.25	52.0	2	3	No	2	Yes	No	Yes	No	Yes	2.50	BMS	NA	NA	2	2	2	No	2	0	No	No	0
132	132	63+	63+	DES	Out of Mumbai	60	Female	No	None_Little	No	Yes	Yes	2014	Non Smoker	3.50	8.0	1	3	No	3	Yes	Yes	No	No	Yes	3.50	DES	NA	NA	2	2	2	No	1	2	No	No	0
133	133	913+	913+	BMS	Out of Mumbai	65	Male	Yes	Some_Higher	No	No	No	2012	Non Smoker	2.50	33.0	1	3	No	2	Yes	Yes	No	No	Yes	2.50	NA	BMS	NA	NA	NA	NA	NA	NA	NA	NA	No	0
134	134	193+	193+	BMS	Out of Mumbai	64	Male	Yes	None_Little	No	Yes	No	2015	Non Smoker	3.00	26.0	1	3	No	2	Yes	Yes	No	No	Yes	3.00	NA	NA	BMS	2	2	2	No	1	4	No	No	0
135	135	725+	725+	DES	Out of Mumbai	65	Male	Yes	Some_Higher	No	No	No	2014	Non Smoker	3.50	33.0	2	3	No	3	Yes	Yes	No	No	Yes	3.50	DES	DES	NA	2	2	2	No	1	4	No	No	0
136	136	187+	187+	DES	Out of Mumbai	35	Male	Yes	None_Little	No	No	No	2015	Current Smoker	4.00	18.0	1	1	No	3	No	Yes	No	No	No	4.00	NA	NA	DES	2	2	2	No	2	0	No	No	0
137	137	233+	233+	DES	Out of Mumbai	45	Male	Yes	None_Little	No	Yes	No	2014	Non Smoker	2.75	28.0	2	3	No	2	Yes	Yes	No	No	Yes	3.00	NA	DES	DES	2	2	2	No	1	3	No	No	0
138	138	637+	637+	DES	Out of Mumbai	54	Male	No	None_Little	Yes	No	No	2013	Non Smoker	2.50	45.0	2	3	No	2	Yes	Yes	No	No	Yes	2.75	DES	NA	NA	2	2	2	No	2	0	No	No	0
139	139	816+	816+	BMS	Mumbai	60	Female	No	Some_Higher	No	No	No	2012	Past Smoker	2.75	40.0	2	2	No	3	Yes	Yes	No	No	Yes	3.00	BMS	NA	BMS	2	2	2	No	2	0	No	No	0
140	140	480+	480+	BMS	Mumbai	70	Male	No	None_Little	Yes	Yes	No	2013	Non Smoker	2.75	35.0	2	3	Yes	1	Yes	Yes	No	No	Yes	3.50	BMS	NA	NA	2	2	2	No	2	0	No	No	0
141	141	648+	648+	DES	Mumbai	62	Male	Yes	Some_Higher	No	No	No	2013	Past Smoker	2.75	33.0	1	2	No	2	Yes	Yes	No	No	Yes	2.75	DES	NA	NA	2	2	2	No	2	0	No	No	0
142	142	674+	674+	BMS	Mumbai	72	Male	No	Some_Higher	No	No	No	2012	Non Smoker	2.50	36.0	2	3	No	2	Yes	Yes	No	No	Yes	3.50	BMS	NA	BMS	2	2	2	No	2	0	No	No	0
143	143	188+	188+	BMS	Out of Mumbai	60	Male	Yes	Some_Higher	Yes	No	No	2015	Non Smoker	2.50	15.0	1	3	No	2	No	No	No	No	No	2.50	NA	BMS	NA	2	2	2	No	2	0	No	No	0
144	144	686+	686+	BMS	Mumbai	37	Male	Yes	Some_Higher	Yes	No	Yes	2012	Non Smoker	3.50	16.0	1	3	No	3	Yes	No	No	No	No	3.50	BMS	NA	NA	NA	NA	NA	NA	NA	NA	NA	No	0
145	145	730+	730+	BMS	Mumbai	70	Female	No	None_Little	Yes	No	No	2012	Non Smoker	3.00	30.0	1	3	No	2	Yes	Yes	No	No	Yes	3.00	NA	NA	BMS	2	2	2	No	2	0	No	No	0
146	146	563+	563+	DES	Out of Mumbai	47	Male	No	Some_Higher	Yes	Yes	Yes	2013	Non Smoker	2.50	64.0	2	3	No	2	Yes	Yes	No	No	Yes	2.75	DES	NA	NA	2	2	2	No	2	0	No	No	0
147	147	205+	205+	DES	Out of Mumbai	61	Male	Yes	None_Little	No	No	No	2014	Non Smoker	2.50	54.0	2	3	No	3	Yes	Yes	No	No	Yes	3.50	DES	NA	DES	2	2	2	No	2	0	No	No	0
148	148	518+	518+	BMS	Mumbai	70	Female	No	None_Little	No	Yes	No	2012	Current Smoker	3.00	30.0	1	1	No	3	Yes	Yes	No	No	Yes	3.00	NA	NA	BMS	2	2	NA	NA	2	0	No	No	0
150	149	517+	517+	BMS	Out of Mumbai	70	Male	No	None_Little	Yes	No	No	2013	Non Smoker	3.00	20.0	1	3	No	0	Yes	Yes	No	No	Yes	3.00	NA	BMS	NA	NA	NA	NA	NA	NA	NA	NA	No	0
151	150	341+	341+	DES	Out of Mumbai	32	Male	Yes	None_Little	Yes	Yes	No	2013	Past Smoker	2.50	13.0	1	2	No	2	Yes	Yes	No	No	Yes	2.50	DES	NA	NA	NA	NA	NA	NA	NA	NA	NA	No	0
152	151	953+	953+	BMS	Mumbai	56	Male	Yes	None_Little	Yes	No	No	2012	Past Smoker	NA	NA	3	2	No	2	Yes	Yes	No	No	Yes	NA	BMS	NA	NA	2	2	2	No	2	0	No	No	0
153	152	485+	485+	DES	Mumbai	53	Male	Yes	None_Little	No	Yes	No	2013	Past Smoker	3.00	18.0	1	2	No	3	Yes	Yes	No	No	Yes	3.00	DES	NA	NA	2	2	2	No	2	0	No	No	0
154	153	549+	549+	DES	Mumbai	44	Male	Yes	Some_Higher	Yes	Yes	Yes	2013	Non Smoker	3.50	24.0	1	3	No	1	Yes	Yes	No	No	Yes	3.50	NA	NA	DES	2	2	2	No	1	2	No	No	0
155	154	187+	187+	DES	Out of Mumbai	36	Female	No	None_Little	No	Yes	No	2014	Past Smoker	2.25	50.0	3	2	No	3	No	Yes	No	No	No	3.00	DES	DES	NA	2	2	2	No	2	0	No	No	0
156	155	611+	611+	DES	Mumbai	53	Male	Yes	Some_Higher	No	Yes	Yes	2013	Past Smoker	2.25	23.0	1	2	No	2	Yes	Yes	No	No	Yes	2.25	DES	NA	NA	2	2	2	No	2	0	No	No	0
157	156	528+	528+	DES	Out of Mumbai	58	Female	No	Some_Higher	No	Yes	No	2013	Non Smoker	2.50	18.0	1	3	No	1	Yes	No	No	No	No	2.50	NA	NA	DES	2	2	2	No	2	0	No	No	0
158	157	772+	772+	DES	Out of Mumbai	45	Male	Yes	Some_Higher	No	No	No	2012	Non Smoker	2.50	56.0	2	3	No	2	Yes	Yes	No	No	Yes	2.75	DES	NA	NA	2	2	2	No	2	0	No	No	0
159	158	698+	698+	BMS	Out of Mumbai	50	Female	No	None_Little	No	No	No	2012	Non Smoker	2.50	13.0	1	3	No	3	Yes	Yes	No	No	Yes	2.50	BMS	NA	NA	2	2	2	No	1	3	No	No	0
160	159	708+	708+	DES	Mumbai	45	Male	No	Some_Higher	Yes	Yes	No	2012	Non Smoker	3.00	28.0	1	3	No	3	Yes	Yes	No	No	Yes	3.00	DES	NA	NA	2	2	2	No	2	0	No	No	0
161	160	184+	184+	DES	Out of Mumbai	40	Male	Yes	Some_Higher	No	Yes	No	2015	Non Smoker	3.50	18.0	1	3	No	2	Yes	Yes	No	No	Yes	3.50	DES	NA	NA	2	2	2	No	2	0	No	No	0
162	161	625+	146	BMS	Mumbai	49	Male	No	Some_Higher	No	Yes	Yes	2013	Current Smoker	2.75	54.0	3	1	No	2	Yes	Yes	No	No	Yes	3.00	BMS	NA	NA	1	1	1	Yes	1	8	Yes	No	0
163	162	775+	775+	BMS	Mumbai	50	Male	No	None_Little	Yes	Yes	Yes	2012	Current Smoker	2.75	19.0	1	1	No	2	Yes	Yes	No	No	Yes	2.75	BMS	NA	NA	2	2	2	No	1	4	No	No	0
164	163	799+	799+	BMS	Out of Mumbai	32	Male	Yes	None_Little	No	No	No	2012	Past Smoker	3.50	13.0	1	2	Yes	1	Yes	Yes	No	No	Yes	3.50	BMS	NA	NA	2	2	2	No	2	0	No	No	0
165	164	192+	192+	DES	Mumbai	65	Male	No	None_Little	No	No	No	2015	Current Smoker	2.75	67.0	3	1	No	2	Yes	No	Yes	No	Yes	3.00	NA	NA	DES	2	2	2	No	2	0	No	No	0
166	165	46	46	BMS	Mumbai	57	Female	No	Some_Higher	No	Yes	No	2013	Non Smoker	3.50	25.0	1	3	No	2	No	No	No	No	No	3.50	BMS	NA	NA	2	2	2	No	1	10	Yes	No	1
167	166	1090+	1090+	BMS	Mumbai	48	Male	No	Some_Higher	Yes	Yes	No	2013	Non Smoker	2.50	38.0	2	3	No	2	No	No	No	No	No	4.00	DES	BMS	NA	2	2	2	No	2	0	No	No	0
168	167	93	93	DES	Out of Mumbai	74	Male	No	None_Little	Yes	No	No	2013	Non Smoker	2.75	40.0	1	3	No	2	Yes	No	No	Yes	Yes	2.75	DES	NA	NA	1	2	2	No	1	10	Yes	No	1
169	168	374+	374+	DES	Out of Mumbai	45	Male	Yes	None_Little	No	No	No	2012	Non Smoker	2.75	38.0	1	3	No	2	No	Yes	No	No	No	2.75	DES	NA	NA	2	2	2	No	2	0	No	No	0
170	169	656+	656+	DES	Mumbai	65	Male	Yes	Some_Higher	No	Yes	No	2013	Past Smoker	3.00	18.0	1	2	No	3	Yes	Yes	No	No	Yes	3.00	DES	NA	NA	NA	NA	NA	NA	NA	NA	NA	No	0
171	170	518+	518+	BMS	Mumbai	40	Male	Yes	Some_Higher	Yes	No	Yes	2013	Non Smoker	3.50	18.0	1	3	Yes	2	Yes	Yes	No	No	Yes	3.50	BMS	NA	NA	2	2	2	No	2	0	No	No	0
172	171	491+	491+	DES	Out of Mumbai	45	Male	Yes	None_Little	Yes	No	No	2013	Past Smoker	2.75	23.0	1	2	No	1	Yes	Yes	No	No	Yes	2.75	NA	DES	NA	2	2	2	No	1	4	No	No	0
173	172	584+	584+	BMS	Mumbai	57	Male	Yes	None_Little	No	Yes	No	2013	Past Smoker	2.75	32.0	1	2	No	2	Yes	Yes	No	No	Yes	2.75	BMS	NA	NA	2	2	2	No	2	0	No	No	0
174	173	519+	519+	BMS	Mumbai	40	Male	Yes	Some_Higher	Yes	No	No	2013	Non Smoker	3.50	69.0	2	3	No	2	Yes	Yes	No	No	Yes	3.50	DES	NA	BMS	2	2	2	No	2	0	No	No	0
175	174	522+	522+	BMS	Mumbai	38	Male	Yes	Some_Higher	No	No	No	2013	Non Smoker	3.00	12.0	1	3	No	3	Yes	Yes	No	No	Yes	3.00	BMS	NA	NA	2	2	2	No	2	0	No	No	0
176	175	558+	558+	DES	Mumbai	69	Male	No	None_Little	No	No	No	2013	Non Smoker	2.50	40.0	1	3	No	2	Yes	Yes	No	No	Yes	2.50	DES	NA	NA	2	2	2	No	2	0	No	No	0
177	176	584+	584+	DES	Mumbai	50	Male	Yes	Some_Higher	Yes	No	Yes	2013	Non Smoker	3.00	19.0	1	3	No	2	Yes	Yes	No	No	Yes	3.00	DES	NA	NA	2	2	2	No	2	0	No	No	0
178	177	537+	537+	DES	Mumbai	62	Female	No	None_Little	No	No	No	2013	Non Smoker	3.00	37.0	1	3	No	2	Yes	Yes	No	No	Yes	3.00	NA	NA	DES	NA	NA	NA	NA	NA	NA	NA	No	0
179	178	636+	636+	DES	Out of Mumbai	63	Female	No	None_Little	Yes	No	No	2013	Non Smoker	3.50	13.0	1	3	No	3	Yes	Yes	No	No	Yes	3.50	DES	NA	NA	2	2	2	No	2	0	No	No	0
180	179	647+	647+	DES	Out of Mumbai	79	Male	No	None_Little	Yes	Yes	No	2013	Non Smoker	3.00	24.0	1	3	No	3	Yes	Yes	No	No	Yes	3.00	NA	NA	DES	2	2	2	No	2	0	No	No	0
181	180	1102+	1102+	BMS	Out of Mumbai	65	Male	No	None_Little	No	No	No	2013	Non Smoker	4.00	36.0	2	3	No	2	Yes	No	No	No	No	4.00	NA	BMS	BMS	2	2	2	No	2	0	No	No	0
182	181	192+	192+	BMS	Out of Mumbai	54	Male	Yes	Some_Higher	No	Yes	No	2015	Non Smoker	3.00	42.0	2	3	No	2	Yes	Yes	No	No	Yes	6.00	DES	NA	BMS	2	2	2	No	2	0	No	No	0
183	182	253+	253+	BMS	Out of Mumbai	41	Male	No	Some_Higher	No	Yes	Yes	2014	Non Smoker	NA	NA	2	3	No	2	Yes	Yes	No	No	Yes	NA	BMS	NA	NA	2	2	2	No	2	0	No	No	0
184	183	224+	224+	BMS	Out of Mumbai	50	Male	No	Some_Higher	No	No	No	2014	Past Smoker	2.50	54.0	2	2	Yes	2	Yes	Yes	No	No	Yes	3.50	BMS	DES	NA	2	2	1	Yes	2	0	No	No	0
185	184	866+	866+	BMS	Out of Mumbai	45	Male	No	Some_Higher	No	No	Yes	2012	Non Smoker	2.50	35.0	2	3	No	3	Yes	Yes	No	No	Yes	2.75	BMS	NA	NA	2	2	2	No	1	5	No	Yes	0
186	185	538+	538+	DES	Mumbai	35	Male	Yes	None_Little	No	No	No	2013	Past Smoker	3.00	15.0	1	2	No	1	Yes	No	No	No	No	3.00	DES	NA	NA	2	2	2	No	2	0	No	No	0
187	186	723+	723+	BMS	Out of Mumbai	59	Male	No	None_Little	Yes	No	No	2014	Non Smoker	2.75	44.0	2	3	No	2	Yes	Yes	No	No	Yes	3.00	BMS	NA	BMS	2	2	2	No	1	3	No	No	0
188	187	528+	528+	DES	Out of Mumbai	67	Female	No	None_Little	No	Yes	No	2013	Non Smoker	3.00	37.0	1	3	No	3	Yes	Yes	No	No	Yes	3.00	DES	NA	NA	2	2	2	No	2	0	No	No	0
189	188	220+	220+	BMS	Out of Mumbai	68	Female	No	Some_Higher	No	Yes	Yes	2014	Non Smoker	3.00	37.0	2	3	No	2	Yes	Yes	No	No	Yes	3.50	NA	DES	BMS	2	2	2	No	2	0	No	No	0
190	189	257+	257+	DES	Out of Mumbai	59	Male	No	Some_Higher	No	No	No	2014	Past Smoker	3.00	36.0	2	2	Yes	2	Yes	Yes	No	No	Yes	3.50	NA	DES	DES	NA	NA	NA	NA	NA	NA	NA	No	0
191	190	185+	185+	BMS	Out of Mumbai	36	Male	Yes	Some_Higher	No	No	No	2013	Past Smoker	3.00	20.0	1	2	No	3	Yes	Yes	No	No	Yes	3.00	BMS	NA	NA	2	2	2	No	2	0	No	No	0
192	191	726+	726+	BMS	Out of Mumbai	72	Female	No	None_Little	No	Yes	No	2014	Non Smoker	2.50	56.0	2	3	No	2	Yes	Yes	No	No	Yes	2.50	NA	NA	BMS	2	2	2	No	1	3	No	No	0
193	192	267+	267+	DES	Out of Mumbai	60	Male	Yes	None_Little	No	No	No	2014	Non Smoker	2.50	73.0	2	3	No	2	Yes	Yes	No	No	Yes	3.00	DES	NA	DES	2	2	2	No	2	0	No	No	0
194	193	425+	425+	BMS	Out of Mumbai	40	Male	No	Some_Higher	No	No	No	2013	Non Smoker	2.50	66.0	2	3	No	1	Yes	Yes	Yes	No	Yes	2.50	BMS	NA	BMS	2	2	2	No	2	0	No	No	0
195	194	423+	423+	DES	Out of Mumbai	55	Male	Yes	Some_Higher	Yes	Yes	No	2014	Past Smoker	2.50	32.0	2	2	No	1	Yes	No	No	No	No	3.50	DES	NA	DES	2	2	2	No	1	3	No	No	0
196	195	400+	400+	DES	Mumbai	55	Male	No	None_Little	No	No	No	2013	Current Smoker	2.50	70.0	2	1	No	2	Yes	Yes	No	No	Yes	3.00	NA	DES	DES	2	2	2	No	1	4	No	No	0
197	196	547+	547+	DES	Mumbai	65	Male	No	None_Little	Yes	Yes	No	2013	Non Smoker	2.75	18.0	1	3	No	2	Yes	Yes	No	No	Yes	2.75	NA	NA	DES	NA	NA	NA	NA	NA	NA	NA	No	0
198	197	332+	332+	DES	Out of Mumbai	53	Female	No	Some_Higher	No	No	No	2013	Non Smoker	2.50	53.0	1	3	No	3	Yes	Yes	No	No	Yes	2.50	DES	NA	NA	2	2	2	No	2	0	No	No	0
199	198	708+	708+	BMS	Mumbai	71	Male	No	Some_Higher	Yes	Yes	No	2012	Non Smoker	3.00	60.0	1	3	No	2	Yes	Yes	No	No	Yes	3.50	NA	NA	BMS	NA	NA	NA	NA	NA	NA	NA	No	0
200	199	538+	741+	DES	Mumbai	54	Male	Yes	Some_Higher	Yes	Yes	No	2014	Non Smoker	2.75	45.0	2	3	No	3	No	No	No	No	No	2.75	DES	DES	NA	2	2	2	No	2	0	No	No	0
201	200	702+	702+	BMS	Mumbai	45	Female	No	None_Little	Yes	No	No	2012	Non Smoker	3.00	12.0	1	3	No	3	Yes	Yes	No	No	Yes	3.00	NA	BMS	NA	2	2	2	No	2	0	No	No	0
202	201	573+	573+	DES	Out of Mumbai	60	Male	Yes	Some_Higher	No	Yes	No	2013	Past Smoker	3.00	28.0	1	2	No	1	No	Yes	No	No	No	3.00	DES	NA	NA	2	2	2	No	2	0	No	No	0
203	202	531+	531+	BMS	Out of Mumbai	66	Male	No	Some_Higher	Yes	No	No	2014	Non Smoker	2.75	33.0	1	3	No	3	No	No	No	No	No	3.00	NA	BMS	NA	2	2	2	No	2	0	No	No	0
204	203	401+	401+	BMS	Out of Mumbai	65	Male	No	Some_Higher	No	No	No	2013	Non Smoker	2.75	38.0	2	3	No	3	Yes	Yes	No	No	Yes	3.50	BMS	BMS	NA	NA	NA	NA	NA	NA	NA	NA	No	0
205	204	748+	748+	BMS	Out of Mumbai	66	Male	No	Some_Higher	Yes	Yes	No	2012	Current Smoker	3.00	20.0	1	1	Yes	2	No	No	No	No	No	3.00	BMS	NA	NA	2	2	2	No	2	0	No	No	0
206	205	187+	187+	DES	Out of Mumbai	72	Male	No	None_Little	Yes	Yes	No	2015	Non Smoker	2.50	30.0	1	3	No	3	Yes	Yes	No	No	Yes	2.50	DES	NA	NA	2	2	2	No	2	0	No	No	0
207	206	650+	650+	DES	Mumbai	62	Male	No	Some_Higher	No	No	No	2013	Non Smoker	3.00	23.0	1	3	No	1	Yes	Yes	No	No	Yes	3.00	DES	NA	NA	NA	NA	NA	NA	NA	NA	NA	No	0
208	207	183+	183+	DES	Out of Mumbai	54	Male	No	None_Little	No	Yes	No	2015	Non Smoker	2.75	18.0	1	3	No	3	Yes	No	Yes	No	Yes	2.75	NA	NA	DES	2	2	2	No	1	2	No	No	0
209	208	183+	183+	BMS	Out of Mumbai	60	Female	Yes	None_Little	No	Yes	No	2015	Non Smoker	2.50	14.0	1	3	No	3	Yes	Yes	No	No	Yes	2.50	NA	NA	BMS	2	2	2	No	2	0	No	No	0
210	209	9	9	DES	Out of Mumbai	67	Male	No	None_Little	Yes	Yes	No	2015	Non Smoker	3.00	4.0	1	3	Yes	1	No	No	No	No	No	3.00	DES	NA	NA	2	2	2	No	1	10	Yes	No	1
211	210	182+	182+	BMS	Out of Mumbai	73	Female	No	None_Little	No	Yes	No	2015	Non Smoker	3.00	13.0	1	3	No	3	Yes	Yes	No	No	Yes	3.00	BMS	NA	NA	2	2	2	No	1	5	No	Yes	0
212	211	670+	670+	BMS	Out of Mumbai	60	Male	No	Some_Higher	No	No	No	2012	Non Smoker	3.50	16.0	1	3	No	3	Yes	Yes	No	No	Yes	3.50	NA	NA	BMS	2	2	2	No	2	0	No	No	0
213	212	415+	415+	BMS	Out of Mumbai	60	Female	No	None_Little	Yes	Yes	No	2013	Non Smoker	2.50	58.0	2	3	No	2	Yes	Yes	No	No	Yes	3.00	NA	BMS	DES	NA	NA	NA	NA	NA	NA	NA	No	0
214	213	280+	280+	BMS	Mumbai	43	Male	No	Some_Higher	Yes	No	No	2014	Non Smoker	2.50	46.0	2	3	No	3	Yes	Yes	No	No	Yes	3.00	NA	BMS	BMS	NA	NA	NA	NA	NA	NA	NA	No	0
215	214	182+	182+	DES	Out of Mumbai	57	Male	No	None_Little	Yes	Yes	No	2015	Non Smoker	3.50	30.0	1	3	No	3	Yes	Yes	No	No	Yes	3.50	DES	NA	NA	2	2	2	No	2	0	No	No	0
216	215	191+	191+	DES	Out of Mumbai	46	Male	Yes	Some_Higher	No	No	No	2015	Non Smoker	2.50	28.0	2	3	No	3	Yes	No	No	No	No	3.00	DES	NA	DES	2	2	2	No	2	0	No	No	0
217	216	211+	211+	BMS	Out of Mumbai	60	Male	No	None_Little	No	No	No	2014	Non Smoker	2.75	57.0	2	3	No	2	Yes	Yes	No	No	Yes	3.00	BMS	BMS	NA	NA	NA	NA	NA	NA	NA	NA	No	0
218	217	181+	181+	BMS	Out of Mumbai	70	Female	No	None_Little	No	Yes	No	2015	Non Smoker	2.50	36.0	2	3	No	3	Yes	No	No	No	No	2.75	BMS	NA	BMS	2	2	2	No	2	0	No	No	0
219	218	550+	550+	BMS	Out of Mumbai	52	Male	No	None_Little	No	No	No	2014	Non Smoker	2.50	62.0	3	3	Yes	1	Yes	Yes	No	No	Yes	3.50	DES	DES	BMS	1	1	1	Yes	1	3	No	No	0
220	219	73	73	BMS	Out of Mumbai	70	Female	No	None_Little	Yes	Yes	No	2015	Non Smoker	3.50	18.0	1	3	No	2	No	No	No	No	No	3.50	BMS	NA	NA	2	2	2	No	1	10	Yes	No	1
221	220	193+	193+	BMS	Out of Mumbai	47	Male	Yes	Some_Higher	Yes	No	Yes	2015	Non Smoker	2.75	45.0	2	3	No	2	Yes	No	Yes	No	Yes	3.00	BMS	NA	BMS	2	2	2	No	2	0	No	No	0
222	221	139+	139+	BMS	Mumbai	67	Male	Yes	Some_Higher	No	No	No	2014	Current Smoker	2.50	36.0	2	1	Yes	2	Yes	Yes	No	No	Yes	3.50	BMS	NA	BMS	2	2	2	No	2	0	No	No	0
223	222	532+	532+	BMS	Out of Mumbai	65	Male	No	Some_Higher	No	No	No	2013	Non Smoker	2.25	46.0	2	3	No	3	Yes	Yes	No	No	Yes	3.00	DES	BMS	NA	2	2	2	No	2	0	No	No	0
224	223	766+	766+	BMS	Out of Mumbai	54	Female	Yes	None_Little	No	No	No	2012	Non Smoker	2.75	13.0	1	3	No	2	Yes	Yes	No	No	Yes	2.75	BMS	NA	NA	NA	NA	NA	NA	NA	NA	NA	No	0
225	224	417+	417+	DES	Out of Mumbai	48	Male	Yes	Some_Higher	Yes	No	No	2014	Non Smoker	3.00	39.0	1	3	No	2	No	No	No	No	No	3.00	DES	NA	NA	2	2	2	No	2	0	No	No	0
226	225	407+	407+	BMS	Out of Mumbai	55	Female	No	None_Little	No	No	No	2013	Non Smoker	2.50	48.0	2	3	No	3	Yes	Yes	No	No	Yes	3.50	BMS	NA	NA	2	2	2	No	2	0	No	No	0
227	226	545+	545+	BMS	Out of Mumbai	66	Male	Yes	Some_Higher	No	Yes	No	2013	Non Smoker	3.00	30.0	1	3	No	3	Yes	No	No	No	No	3.00	NA	NA	BMS	2	2	2	No	1	4	No	No	0
228	227	220+	220+	DES	Out of Mumbai	40	Male	No	Some_Higher	Yes	No	No	2014	Non Smoker	4.00	23.0	1	3	No	2	Yes	Yes	No	No	Yes	4.00	DES	NA	NA	NA	NA	NA	NA	NA	NA	NA	No	0
229	228	268+	268+	BMS	Mumbai	62	Male	No	Some_Higher	No	Yes	Yes	2014	Non Smoker	2.25	28.0	2	3	No	2	Yes	No	No	No	No	2.75	BMS	BMS	NA	2	2	2	No	2	0	No	No	0
230	229	172+	172+	DES	Out of Mumbai	55	Male	No	Some_Higher	Yes	Yes	Yes	2014	Non Smoker	2.50	57.0	3	3	No	3	Yes	Yes	No	No	Yes	3.50	DES	NA	NA	2	2	2	No	2	0	No	No	0
231	230	182+	182+	DES	Mumbai	42	Male	Yes	Some_Higher	No	Yes	No	2015	Non Smoker	3.50	24.0	1	3	No	3	Yes	Yes	No	No	Yes	3.50	DES	NA	NA	2	2	2	No	1	7	No	Yes	0
232	231	23	23	BMS	Mumbai	54	Male	Yes	None_Little	No	No	No	2012	Non Smoker	3.00	64.0	1	3	No	3	No	No	No	No	No	3.50	BMS	NA	NA	2	2	2	No	1	10	Yes	No	1
233	232	436+	436+	BMS	Mumbai	54	Male	Yes	Some_Higher	No	No	Yes	2012	Current Smoker	2.75	32.0	1	1	No	3	Yes	Yes	No	No	Yes	2.75	BMS	NA	NA	2	2	2	No	2	0	No	No	0
234	233	589+	589+	BMS	Out of Mumbai	73	Male	No	None_Little	No	No	No	2013	Non Smoker	3.00	42.0	2	3	No	2	Yes	No	No	No	No	3.50	BMS	NA	BMS	NA	NA	NA	NA	NA	NA	NA	No	0
235	234	364+	364+	DES	Out of Mumbai	60	Female	No	None_Little	No	Yes	Yes	2013	Non Smoker	3.00	16.0	1	3	No	2	Yes	Yes	No	No	Yes	3.00	NA	NA	DES	2	2	2	No	2	0	No	No	0
236	235	195+	195+	DES	Out of Mumbai	47	Male	No	Some_Higher	Yes	No	No	2015	Non Smoker	3.50	23.0	1	3	No	1	Yes	Yes	No	No	Yes	3.50	DES	NA	NA	2	2	2	No	2	0	No	No	0
237	236	187+	187+	DES	Out of Mumbai	65	Male	No	None_Little	No	No	No	2015	Non Smoker	3.00	24.0	1	3	No	3	Yes	Yes	No	No	Yes	3.00	DES	NA	NA	2	2	2	No	1	5	No	Yes	0
238	237	182+	182+	BMS	Out of Mumbai	70	Male	No	None_Little	No	Yes	Yes	2015	Non Smoker	3.50	64.0	2	3	No	1	Yes	No	No	No	No	3.50	NA	NA	BMS	2	2	2	No	2	0	No	No	0
239	238	385+	385+	DES	Mumbai	42	Male	Yes	Some_Higher	No	No	No	2013	Non Smoker	2.50	44.0	2	3	No	2	Yes	Yes	No	No	Yes	2.75	NA	NA	DES	NA	NA	NA	NA	NA	NA	NA	No	0
240	239	534+	534+	BMS	Mumbai	54	Male	Yes	None_Little	No	No	No	2013	Past Smoker	2.75	36.0	2	2	No	1	Yes	Yes	No	No	Yes	3.50	DES	BMS	NA	2	2	2	No	2	0	No	No	0
241	240	732+	732+	BMS	Out of Mumbai	59	Female	No	None_Little	Yes	No	No	2014	Non Smoker	2.50	61.0	3	3	No	1	Yes	Yes	No	No	Yes	3.00	BMS	BMS	NA	2	2	2	No	2	0	No	No	0
242	241	183+	183+	DES	Mumbai	64	Female	No	None_Little	Yes	Yes	No	2015	Non Smoker	3.00	69.0	3	3	No	3	Yes	No	Yes	No	Yes	3.50	NA	NA	DES	2	2	2	No	2	0	No	No	0
243	242	190+	190+	BMS	Mumbai	44	Male	No	None_Little	No	No	No	2015	Non Smoker	3.00	18.0	1	3	No	2	Yes	Yes	No	No	Yes	3.00	NA	BMS	NA	2	2	2	No	2	0	No	No	0
244	243	184+	184+	DES	Out of Mumbai	60	Male	No	Some_Higher	Yes	Yes	No	2015	Past Smoker	2.50	15.0	1	2	No	2	Yes	No	No	Yes	Yes	2.50	NA	DES	NA	2	2	2	No	1	7	No	Yes	0
245	244	628+	628+	BMS	Out of Mumbai	50	Male	Yes	Some_Higher	Yes	Yes	No	2013	Non Smoker	3.00	36.0	1	3	No	3	Yes	Yes	No	No	Yes	3.00	BMS	NA	NA	2	2	2	No	2	0	No	No	0
246	245	183+	183+	DES	Out of Mumbai	65	Female	No	Some_Higher	No	Yes	No	2015	Non Smoker	NA	NA	2	3	No	1	Yes	Yes	No	No	Yes	NA	DES	NA	NA	2	2	2	No	2	0	No	No	0
247	246	520+	520+	BMS	Out of Mumbai	50	Male	Yes	None_Little	No	Yes	No	2013	Non Smoker	2.50	29.0	2	3	No	3	Yes	Yes	No	No	Yes	3.50	BMS	NA	NA	2	2	2	No	2	0	No	No	0
248	247	539+	539+	BMS	Out of Mumbai	47	Male	Yes	None_Little	No	No	No	2013	Past Smoker	3.50	18.0	1	2	No	2	Yes	Yes	No	No	Yes	3.50	BMS	NA	NA	2	2	2	No	2	0	No	No	0
249	248	668+	668+	DES	Out of Mumbai	65	Male	Yes	Some_Higher	Yes	Yes	No	2013	Past Smoker	3.00	43.0	1	2	No	2	Yes	Yes	No	No	Yes	3.00	NA	NA	DES	NA	NA	NA	NA	NA	NA	NA	No	0
250	249	236+	236+	DES	Out of Mumbai	55	Female	No	None_Little	No	No	No	2014	Non Smoker	2.75	82.0	2	3	No	2	Yes	Yes	No	No	Yes	2.75	DES	DES	NA	2	2	2	No	2	0	No	No	0
251	250	43	43	BMS	Out of Mumbai	65	Male	No	Some_Higher	No	No	No	2013	Non Smoker	2.50	33.0	2	3	No	2	Yes	Yes	No	No	Yes	2.75	BMS	NA	BMS	2	2	2	No	1	10	Yes	No	1
252	251	706+	706+	BMS	Mumbai	64	Male	No	Some_Higher	Yes	Yes	No	2012	Current Smoker	3.00	30.0	1	1	No	3	Yes	Yes	No	No	Yes	3.00	BMS	NA	NA	2	2	2	No	2	0	No	No	0
253	252	187+	187+	BMS	Out of Mumbai	69	Male	No	None_Little	Yes	Yes	No	2015	Non Smoker	2.50	14.0	1	3	No	2	Yes	No	No	No	No	2.50	NA	BMS	NA	2	2	2	No	1	4	No	No	0
254	253	564+	564+	BMS	Out of Mumbai	50	Male	Yes	Some_Higher	No	No	No	2013	Non Smoker	2.75	48.0	2	3	No	2	Yes	Yes	No	No	Yes	3.00	NA	NA	BMS	2	2	2	No	2	0	No	No	0
255	254	790+	790+	BMS	Out of Mumbai	65	Male	No	None_Little	No	No	No	2012	Non Smoker	2.50	51.0	3	3	No	1	Yes	Yes	No	No	Yes	3.00	BMS	BMS	NA	NA	NA	NA	NA	NA	NA	NA	No	0
256	255	189+	189+	BMS	Out of Mumbai	53	Male	Yes	Some_Higher	No	Yes	No	2015	Non Smoker	1.50	56.0	2	3	No	2	Yes	Yes	No	No	Yes	3.50	NA	BMS	BMS	2	2	2	No	2	0	No	No	0
257	256	372+	372+	DES	Out of Mumbai	27	Male	Yes	Some_Higher	No	No	Yes	2014	Non Smoker	2.75	48.0	2	3	No	3	Yes	Yes	No	No	Yes	3.00	DES	NA	NA	2	2	2	No	2	0	No	No	0
258	257	180+	180+	DES	Out of Mumbai	70	Male	No	None_Little	No	No	No	2014	Past Smoker	NA	NA	2	2	No	2	Yes	Yes	No	No	Yes	NA	NA	NA	DES	2	2	2	No	2	0	No	No	0
259	258	504+	504+	BMS	Out of Mumbai	60	Female	No	None_Little	Yes	No	No	2013	Non Smoker	2.75	28.0	1	3	No	2	Yes	Yes	No	No	Yes	2.75	BMS	NA	NA	2	2	2	No	1	5	No	Yes	0
260	259	187+	187+	BMS	Out of Mumbai	50	Male	Yes	None_Little	Yes	No	No	2015	Current Smoker	3.00	32.0	1	1	No	3	Yes	Yes	No	No	Yes	3.00	BMS	NA	NA	2	2	2	No	2	0	No	No	0
261	260	137+	137+	BMS	Out of Mumbai	75	Male	Yes	None_Little	Yes	No	No	2014	Non Smoker	3.00	12.0	1	3	No	1	Yes	Yes	No	No	Yes	3.00	NA	NA	BMS	2	2	2	No	2	0	No	No	0
262	261	518+	518+	DES	Out of Mumbai	50	Male	No	Some_Higher	No	Yes	No	2013	Non Smoker	2.25	51.0	2	3	No	2	Yes	Yes	No	No	Yes	2.75	DES	NA	DES	2	2	2	No	2	0	No	No	0
263	262	184+	184+	DES	Out of Mumbai	50	Male	Yes	None_Little	No	No	No	2015	Current Smoker	2.75	58.0	2	1	No	2	Yes	No	No	No	No	3.00	NA	NA	DES	2	2	2	No	2	0	No	No	0
264	263	183+	183+	DES	Out of Mumbai	55	Male	No	None_Little	No	No	No	2015	Non Smoker	3.50	16.0	1	3	No	1	No	No	Yes	No	No	3.50	DES	NA	NA	2	2	2	No	2	0	No	No	0
265	264	145+	145+	DES	Out of Mumbai	60	Male	No	None_Little	No	No	No	2014	Non Smoker	NA	NA	1	3	No	3	Yes	Yes	No	No	Yes	NA	DES	NA	NA	2	2	2	No	2	0	No	No	0
266	265	163+	163+	BMS	Out of Mumbai	55	Female	No	None_Little	No	No	No	2014	Non Smoker	2.50	15.0	1	3	No	1	Yes	Yes	No	No	Yes	2.50	BMS	NA	NA	2	2	2	No	2	0	No	No	0
267	266	193+	193+	DES	Out of Mumbai	40	Male	Yes	Some_Higher	Yes	No	No	2015	Past Smoker	3.50	20.0	1	2	No	3	Yes	Yes	No	No	Yes	3.50	DES	NA	NA	2	2	2	No	2	0	No	No	0
268	267	372+	372+	DES	Out of Mumbai	58	Female	No	None_Little	No	No	Yes	2014	Non Smoker	2.75	89.0	2	3	No	2	No	No	No	No	No	3.50	DES	NA	DES	2	2	2	No	1	3	No	No	0
269	268	520+	520+	BMS	Out of Mumbai	48	Male	No	Some_Higher	No	No	No	2012	Non Smoker	2.50	26.0	2	3	No	3	Yes	Yes	No	No	Yes	2.75	BMS	NA	BMS	2	2	2	No	2	0	No	No	0
270	269	282+	282+	BMS	Out of Mumbai	62	Female	No	None_Little	No	No	No	2014	Non Smoker	3.00	50.0	2	3	No	2	Yes	Yes	No	No	Yes	3.00	DES	BMS	NA	NA	NA	NA	NA	NA	NA	NA	No	0
271	270	816+	816+	BMS	Out of Mumbai	65	Male	Yes	None_Little	No	No	No	2012	Past Smoker	3.00	33.0	1	2	No	2	Yes	Yes	No	No	Yes	3.00	NA	BMS	NA	2	2	2	No	2	0	No	No	0
272	271	525+	525+	BMS	Out of Mumbai	60	Female	No	None_Little	Yes	No	No	2013	Non Smoker	3.00	23.0	1	3	No	2	Yes	Yes	No	No	Yes	3.00	BMS	NA	NA	2	2	2	No	2	0	No	No	0
273	272	1099+	1099+	BMS	Out of Mumbai	61	Female	No	None_Little	No	No	Yes	2013	Non Smoker	3.00	33.0	1	3	No	2	Yes	No	Yes	No	Yes	3.00	NA	NA	BMS	2	2	2	No	2	0	No	No	0
274	273	207+	207+	DES	Mumbai	47	Male	Yes	Some_Higher	No	No	No	2014	Non Smoker	3.00	24.0	1	3	No	2	Yes	Yes	No	No	Yes	3.00	DES	NA	NA	NA	NA	NA	NA	NA	NA	NA	No	0
275	274	405+	405+	DES	Out of Mumbai	50	Female	No	None_Little	No	No	No	2013	Non Smoker	3.00	33.0	1	3	No	2	Yes	Yes	No	No	Yes	3.00	NA	NA	DES	2	2	2	No	2	0	No	No	0
276	275	196+	196+	BMS	Out of Mumbai	55	Female	No	None_Little	No	No	No	2015	Non Smoker	2.75	33.0	2	3	No	3	Yes	Yes	No	No	Yes	2.75	BMS	NA	BMS	2	2	2	No	2	0	No	No	0
277	276	267+	267+	BMS	Out of Mumbai	62	Male	No	Some_Higher	No	Yes	No	2013	Non Smoker	NA	NA	2	3	No	2	Yes	Yes	No	No	Yes	NA	DES	NA	BMS	2	2	2	No	2	0	No	No	0
278	277	571+	571+	DES	Out of Mumbai	65	Male	No	Some_Higher	No	Yes	No	2013	Non Smoker	2.75	13.0	1	3	No	3	Yes	Yes	No	No	Yes	2.75	DES	NA	NA	2	2	2	No	2	0	No	No	0
279	278	187+	187+	DES	Out of Mumbai	60	Male	Yes	Some_Higher	No	No	No	2015	Non Smoker	3.50	72.0	2	3	No	3	Yes	Yes	No	No	Yes	3.50	NA	NA	DES	2	2	2	No	2	0	No	No	0
280	279	182+	182+	DES	Out of Mumbai	66	Male	Yes	None_Little	No	No	No	2015	Non Smoker	3.00	20.0	1	3	No	2	Yes	No	No	No	No	3.00	DES	NA	NA	2	2	2	No	1	5	No	Yes	0
281	280	473+	473+	BMS	Out of Mumbai	36	Male	Yes	Some_Higher	No	No	No	2013	Non Smoker	4.00	13.0	1	3	No	3	Yes	No	No	No	No	4.00	BMS	NA	NA	2	2	2	No	1	4	No	No	0
282	281	741+	741+	DES	Out of Mumbai	55	Female	No	None_Little	No	Yes	No	2014	Current Smoker	3.00	40.0	2	1	No	3	No	No	No	No	No	3.00	NA	NA	DES	2	2	2	No	2	0	No	No	0
283	282	669+	669+	BMS	Mumbai	52	Male	No	Some_Higher	No	No	Yes	2013	Non Smoker	2.75	28.0	2	3	No	2	Yes	Yes	No	No	Yes	2.75	BMS	NA	NA	2	2	2	No	2	0	No	No	0
284	283	350	350	DES	Mumbai	74	Male	No	None_Little	No	Yes	No	2015	Current Smoker	2.75	30.0	1	1	No	1	No	No	No	No	No	2.75	NA	DES	NA	1	1	1	Yes	1	10	Yes	No	1
285	284	725+	725+	BMS	Mumbai	63	Male	Yes	Some_Higher	Yes	No	No	2012	Non Smoker	2.50	72.0	2	3	No	2	Yes	Yes	No	No	Yes	2.75	BMS	DES	NA	2	2	2	No	1	6	No	Yes	0
286	285	586+	586+	DES	Mumbai	60	Female	Yes	None_Little	No	No	No	2013	Non Smoker	2.50	18.0	1	3	No	1	Yes	Yes	No	No	Yes	2.50	DES	NA	NA	2	2	2	No	2	0	No	No	0
287	286	664+	664+	BMS	Mumbai	52	Male	Yes	Some_Higher	No	No	No	2012	Non Smoker	2.75	48.0	2	3	No	2	Yes	Yes	No	No	Yes	3.50	NA	BMS	BMS	2	2	2	No	2	0	No	No	0
288	287	183+	183+	DES	Mumbai	66	Male	No	None_Little	No	No	No	2015	Current Smoker	3.50	8.0	1	1	No	3	Yes	Yes	No	No	Yes	3.50	NA	NA	DES	2	2	2	No	2	0	No	No	0
289	288	183+	183+	DES	Out of Mumbai	60	Male	No	None_Little	Yes	No	No	2015	Current Smoker	3.50	20.0	1	1	No	1	Yes	Yes	No	No	Yes	3.50	NA	NA	DES	2	2	2	No	2	0	No	No	0
290	289	59	59	BMS	Mumbai	63	Male	Yes	Some_Higher	No	Yes	No	2013	Current Smoker	3.50	18.0	1	1	No	3	Yes	Yes	No	No	Yes	3.50	BMS	NA	NA	2	2	2	No	1	10	Yes	No	1
291	290	347+	347+	DES	Mumbai	42	Male	Yes	None_Little	Yes	Yes	No	2013	Past Smoker	2.50	29.0	1	2	No	2	Yes	Yes	No	No	Yes	2.50	DES	NA	NA	2	2	2	No	2	0	No	No	0
292	291	313+	313+	DES	Mumbai	48	Male	Yes	Some_Higher	No	Yes	No	2013	Current Smoker	2.50	19.0	1	1	No	2	Yes	Yes	No	No	Yes	2.50	DES	NA	NA	2	2	2	No	2	0	No	No	0
293	292	459+	459+	BMS	Mumbai	63	Male	No	None_Little	No	No	No	2013	Non Smoker	3.50	18.0	1	3	No	3	Yes	Yes	No	No	Yes	3.50	BMS	NA	NA	2	2	2	No	2	0	No	No	0
294	293	541+	541+	DES	Mumbai	46	Male	Yes	Some_Higher	Yes	Yes	No	2012	Non Smoker	3.00	24.0	1	3	Yes	1	Yes	No	Yes	No	Yes	3.00	DES	NA	NA	2	2	2	No	2	0	No	No	0
295	294	700+	700+	DES	Mumbai	57	Male	No	Some_Higher	Yes	Yes	No	2012	Non Smoker	2.75	48.0	1	3	No	2	Yes	Yes	No	No	Yes	2.75	NA	NA	DES	2	2	2	No	2	0	No	No	0
296	295	484+	484+	DES	Out of Mumbai	70	Male	No	None_Little	No	No	No	2013	Non Smoker	2.75	46.0	2	3	No	2	Yes	Yes	No	No	Yes	3.50	DES	DES	NA	2	2	2	No	2	0	No	No	0
297	296	183+	183+	DES	Mumbai	61	Male	Yes	None_Little	No	No	No	2015	Non Smoker	2.50	40.0	1	3	No	1	Yes	Yes	No	No	Yes	2.50	NA	NA	DES	2	2	1	Yes	2	0	No	No	0
298	297	531+	531+	BMS	Mumbai	57	Male	Yes	None_Little	Yes	No	Yes	2013	Non Smoker	2.50	19.0	1	3	No	2	Yes	Yes	No	No	Yes	2.50	NA	BMS	NA	NA	NA	NA	NA	NA	NA	NA	No	0
299	298	494+	494+	BMS	Mumbai	68	Male	No	None_Little	No	No	Yes	2013	Non Smoker	2.75	51.0	2	3	No	2	No	Yes	No	No	No	10.00	NA	BMS	BMS	2	2	2	No	2	0	No	No	0
300	299	433+	723+	DES	Out of Mumbai	67	Female	No	None_Little	Yes	Yes	No	2014	Current Smoker	2.75	44.0	2	1	No	1	Yes	Yes	No	No	Yes	3.00	DES	NA	DES	2	2	2	No	1	10	Yes	No	0
301	300	186+	186+	DES	Mumbai	70	Female	No	None_Little	Yes	Yes	No	2015	Non Smoker	2.50	18.0	1	3	No	3	Yes	Yes	No	No	Yes	2.50	NA	NA	DES	2	2	2	No	2	0	No	No	0
302	301	738+	738+	DES	Mumbai	68	Female	No	None_Little	Yes	Yes	No	2014	Non Smoker	2.75	78.0	2	3	No	3	Yes	Yes	No	No	Yes	2.75	DES	NA	DES	2	2	2	No	2	0	No	No	0
303	302	619+	619+	BMS	Mumbai	57	Male	Yes	Some_Higher	Yes	Yes	Yes	2013	Non Smoker	2.75	89.0	3	3	No	2	Yes	No	No	No	No	3.00	NA	BMS	BMS	2	2	2	No	2	0	No	No	0
304	303	588+	588+	BMS	Out of Mumbai	45	Male	No	None_Little	No	Yes	No	2013	Non Smoker	3.00	30.0	1	3	No	2	Yes	Yes	No	No	Yes	3.00	BMS	NA	NA	NA	NA	NA	NA	NA	NA	NA	No	0
305	304	182+	182+	BMS	Mumbai	50	Male	Yes	None_Little	Yes	Yes	No	2015	Current Smoker	3.00	15.0	1	1	No	2	Yes	Yes	No	No	Yes	3.00	NA	NA	BMS	2	2	2	No	2	0	No	No	0
306	305	183+	183+	DES	Mumbai	42	Male	Yes	None_Little	No	No	No	2015	Past Smoker	2.75	30.0	1	2	No	3	Yes	Yes	No	No	Yes	2.75	DES	NA	NA	2	2	2	No	2	0	No	No	0
307	306	183+	183+	DES	Out of Mumbai	60	Male	No	Some_Higher	No	Yes	No	2015	Non Smoker	3.50	30.0	1	3	Yes	2	Yes	No	No	No	No	3.50	DES	NA	NA	2	2	2	No	2	0	No	No	0
308	307	403+	403+	BMS	Out of Mumbai	48	Male	Yes	None_Little	No	No	No	2013	Non Smoker	2.00	28.0	2	3	No	2	Yes	Yes	No	No	Yes	3.00	BMS	NA	NA	NA	NA	NA	NA	NA	NA	NA	No	0
309	308	185+	185+	DES	Mumbai	50	Male	No	Some_Higher	Yes	Yes	No	2015	Non Smoker	3.50	24.0	1	3	No	3	Yes	No	Yes	No	Yes	3.50	DES	NA	NA	2	2	2	No	1	4	No	No	0
310	309	620+	620+	DES	Out of Mumbai	45	Female	Yes	None_Little	No	Yes	No	2012	Non Smoker	NA	NA	1	3	No	2	Yes	Yes	No	No	Yes	NA	DES	NA	NA	NA	NA	NA	NA	NA	NA	NA	No	0
311	310	236+	236+	DES	Out of Mumbai	45	Female	No	Some_Higher	No	No	Yes	2014	Non Smoker	2.50	31.0	2	3	No	2	Yes	Yes	No	No	Yes	2.75	DES	DES	NA	2	2	2	No	2	0	No	No	0
312	311	574+	574+	BMS	Mumbai	60	Male	Yes	Some_Higher	No	No	No	2013	Non Smoker	2.75	15.0	1	3	No	2	Yes	Yes	No	No	Yes	2.75	NA	NA	BMS	NA	NA	NA	NA	NA	NA	NA	No	0
313	312	403+	403+	BMS	Mumbai	60	Male	No	Some_Higher	No	Yes	No	2013	Non Smoker	0.00	15.0	1	3	No	2	Yes	Yes	No	No	Yes	2.75	NA	NA	BMS	NA	NA	NA	NA	NA	NA	NA	No	0
314	313	613+	613+	BMS	Out of Mumbai	70	Male	Yes	None_Little	No	Yes	No	2013	Non Smoker	3.50	16.0	1	3	No	2	No	No	No	No	No	3.50	BMS	NA	NA	2	2	2	No	2	0	No	No	0
315	314	667+	667+	BMS	Out of Mumbai	71	Female	No	None_Little	No	No	No	2012	Non Smoker	2.75	54.0	2	3	No	2	Yes	No	No	No	No	3.00	BMS	NA	NA	2	2	2	No	2	0	No	No	0
316	315	739+	739+	BMS	Out of Mumbai	48	Male	Yes	None_Little	No	No	No	2012	Non Smoker	3.00	16.0	1	3	No	2	Yes	No	No	No	No	3.00	BMS	NA	NA	2	2	2	No	2	0	No	No	0
317	316	17	17	DES	Out of Mumbai	60	Female	No	None_Little	No	Yes	No	2013	Non Smoker	2.50	13.0	1	3	No	2	No	No	No	No	No	2.50	DES	NA	NA	2	2	2	No	1	10	Yes	No	1
318	317	131+	131+	DES	Out of Mumbai	71	Male	Yes	None_Little	Yes	No	No	2014	Non Smoker	2.75	28.0	1	3	No	2	Yes	Yes	No	No	Yes	2.75	DES	NA	NA	2	2	2	No	2	0	No	No	0
319	318	345+	345+	BMS	Out of Mumbai	60	Female	No	None_Little	No	Yes	No	2014	Non Smoker	2.50	24.0	1	3	No	2	Yes	Yes	No	No	Yes	2.50	NA	BMS	BMS	NA	NA	NA	NA	NA	NA	NA	No	0
320	319	183+	183+	DES	Out of Mumbai	50	Male	Yes	None_Little	No	No	No	2015	Non Smoker	2.75	24.0	1	3	No	2	No	Yes	No	No	No	2.75	NA	DES	NA	2	2	2	No	1	4	No	No	0
321	320	416+	416+	BMS	Out of Mumbai	73	Male	Yes	None_Little	Yes	Yes	Yes	2013	Past Smoker	2.75	75.0	3	2	No	1	Yes	No	Yes	No	Yes	3.00	BMS	NA	BMS	2	2	2	No	2	0	No	No	0
322	321	417+	417+	BMS	Out of Mumbai	52	Male	No	None_Little	No	Yes	No	2013	Non Smoker	2.75	17.0	1	3	No	2	No	Yes	No	No	No	2.75	BMS	NA	NA	NA	NA	NA	NA	NA	NA	NA	No	0
323	322	208+	208+	DES	Out of Mumbai	70	Male	Yes	None_Little	No	No	No	2014	Current Smoker	3.00	66.0	2	1	No	1	No	Yes	No	No	No	3.50	DES	NA	DES	2	2	2	No	2	0	No	No	0
324	323	332+	332+	BMS	Out of Mumbai	65	Male	Yes	None_Little	Yes	Yes	No	2013	Non Smoker	2.75	13.0	1	3	No	3	Yes	Yes	No	No	Yes	2.75	NA	BMS	NA	2	2	2	No	2	0	No	No	0
325	324	579+	71	BMS	Out of Mumbai	62	Male	No	None_Little	No	Yes	No	2013	Non Smoker	2.50	28.0	1	3	No	2	No	No	No	No	No	2.50	BMS	NA	NA	1	1	1	Yes	1	6	No	Yes	0
326	325	711+	711+	DES	Out of Mumbai	70	Female	No	None_Little	No	No	No	2014	Non Smoker	2.25	24.0	1	3	No	2	Yes	Yes	No	No	Yes	2.25	DES	NA	NA	1	2	2	No	1	8	Yes	No	0
327	326	183+	183+	BMS	Out of Mumbai	51	Male	Yes	Some_Higher	Yes	No	No	2015	Past Smoker	2.75	12.0	1	2	No	2	Yes	No	No	No	No	2.75	NA	BMS	NA	2	2	2	No	2	0	No	No	0
328	327	619+	619+	DES	Mumbai	45	Male	No	None_Little	Yes	Yes	No	2013	Past Smoker	3.00	40.0	2	2	Yes	3	Yes	Yes	No	No	Yes	3.00	NA	DES	DES	2	2	2	No	2	0	No	No	0
329	328	300+	300+	DES	Out of Mumbai	59	Male	No	None_Little	Yes	No	Yes	2014	Non Smoker	3.00	52.0	2	3	No	2	Yes	Yes	No	No	Yes	3.00	DES	NA	DES	2	2	2	No	2	0	No	No	0
330	329	4	4	DES	Mumbai	64	Male	Yes	Some_Higher	No	No	No	2013	Non Smoker	2.50	137.0	4	3	No	2	Yes	Yes	No	No	Yes	3.50	DES	DES	DES	2	2	2	No	1	10	Yes	No	1
331	330	564+	564+	BMS	Out of Mumbai	37	Male	Yes	Some_Higher	No	No	No	2013	Past Smoker	3.50	12.0	1	2	Yes	3	Yes	Yes	No	No	Yes	3.50	BMS	NA	NA	2	2	2	No	1	6	No	Yes	0
332	331	121+	121+	DES	Out of Mumbai	63	Male	No	Some_Higher	No	Yes	No	2014	Non Smoker	3.00	52.0	2	3	No	1	Yes	Yes	No	No	Yes	3.50	DES	DES	NA	2	2	2	No	2	0	No	No	0
333	332	150	150	BMS	Out of Mumbai	60	Male	Yes	None_Little	Yes	No	No	2013	Non Smoker	3.00	18.0	1	3	No	2	No	No	No	No	No	3.00	BMS	NA	NA	2	2	2	No	1	10	Yes	No	1
334	333	183+	183+	BMS	Out of Mumbai	65	Female	No	None_Little	No	Yes	No	2015	Current Smoker	2.50	54.0	2	1	No	1	Yes	Yes	No	No	Yes	3.00	BMS	NA	BMS	2	2	2	No	1	3	No	No	0
335	334	219+	219+	DES	Out of Mumbai	75	Male	No	None_Little	No	No	No	2014	Non Smoker	2.50	15.0	1	3	No	2	Yes	Yes	No	No	Yes	2.50	DES	NA	NA	2	2	2	No	2	0	No	No	0
336	335	225+	225+	BMS	Out of Mumbai	66	Male	No	None_Little	Yes	No	Yes	2014	Current Smoker	2.75	48.0	2	1	No	1	Yes	Yes	No	No	Yes	3.50	DES	NA	BMS	2	2	2	No	1	4	No	No	0
337	336	337+	337+	BMS	Out of Mumbai	56	Male	No	Some_Higher	No	Yes	No	2013	Past Smoker	2.50	48.0	2	2	No	3	Yes	Yes	No	No	Yes	3.00	NA	BMS	NA	2	2	2	No	2	0	No	No	0
338	337	347+	347+	DES	Out of Mumbai	60	Male	Yes	None_Little	No	No	No	2014	Non Smoker	2.75	24.0	1	3	No	2	Yes	Yes	No	No	Yes	2.75	NA	DES	NA	2	2	2	No	2	0	No	No	0
339	338	188+	188+	BMS	Out of Mumbai	38	Male	Yes	Some_Higher	Yes	Yes	No	2015	Non Smoker	3.50	20.0	1	3	No	2	Yes	Yes	No	No	Yes	3.50	BMS	NA	NA	2	2	2	No	2	5	No	Yes	0
340	339	24	24	DES	Out of Mumbai	55	Male	Yes	Some_Higher	No	Yes	No	2014	Non Smoker	2.25	54.0	2	3	No	1	Yes	Yes	Yes	No	Yes	3.00	DES	NA	DES	2	2	2	No	1	10	Yes	No	1
341	340	111	111	DES	Out of Mumbai	72	Male	Yes	Some_Higher	No	No	No	2015	Non Smoker	4.00	20.0	1	3	No	2	No	No	No	No	No	4.00	DES	NA	NA	2	2	2	No	1	10	Yes	No	1
342	341	380+	380+	DES	Out of Mumbai	46	Male	No	Some_Higher	No	No	No	2014	Non Smoker	2.50	43.0	2	3	No	2	Yes	Yes	No	No	Yes	3.00	DES	NA	DES	2	2	2	No	1	3	No	No	0
343	342	7	7	BMS	Out of Mumbai	62	Male	No	None_Little	No	Yes	No	2013	Non Smoker	2.50	13.0	1	3	No	3	Yes	Yes	No	No	Yes	2.50	NA	NA	BMS	2	2	2	No	1	10	Yes	No	1
344	343	185+	185+	DES	Out of Mumbai	60	Male	Yes	None_Little	Yes	Yes	No	2015	Past Smoker	3.50	16.0	1	2	No	2	Yes	No	No	No	No	3.50	DES	NA	NA	2	2	2	No	1	7	No	Yes	0
345	344	190+	190+	BMS	Out of Mumbai	65	Female	No	None_Little	Yes	No	No	2015	Non Smoker	2.75	16.0	1	3	No	2	No	Yes	No	No	No	2.75	BMS	NA	NA	2	2	2	No	2	0	No	No	0
346	345	183+	183+	BMS	Out of Mumbai	60	Male	No	Some_Higher	Yes	Yes	No	2015	Non Smoker	2.50	40.0	2	3	No	3	Yes	Yes	No	No	Yes	3.00	BMS	BMS	NA	2	2	2	No	2	0	No	No	0
347	346	258+	258+	DES	Out of Mumbai	33	Male	Yes	Some_Higher	No	No	No	2014	Non Smoker	2.75	56.0	2	3	No	2	Yes	Yes	No	No	Yes	3.50	DES	NA	NA	2	2	2	No	2	0	No	No	0
348	347	289+	289+	BMS	Out of Mumbai	52	Male	Yes	None_Little	No	No	No	2014	Non Smoker	3.00	30.0	1	3	No	2	Yes	Yes	No	No	Yes	3.00	BMS	NA	NA	NA	NA	NA	NA	NA	NA	NA	No	0
349	348	563+	563+	BMS	Out of Mumbai	60	Male	No	None_Little	No	No	Yes	2013	Non Smoker	2.75	20.0	1	3	No	3	Yes	Yes	No	No	Yes	2.75	NA	BMS	NA	2	2	2	No	2	0	No	No	0
350	349	95+	95+	DES	Out of Mumbai	45	Male	No	Some_Higher	No	No	No	2015	Non Smoker	3.50	24.0	1	3	No	1	Yes	Yes	No	No	Yes	3.50	DES	NA	NA	2	2	2	No	2	0	No	No	0
351	350	359+	359+	BMS	Out of Mumbai	50	Female	No	None_Little	Yes	No	No	2013	Non Smoker	2.50	18.0	1	3	No	2	Yes	Yes	No	No	Yes	2.50	BMS	NA	NA	2	2	2	No	2	0	No	No	0
352	351	654+	654+	BMS	Out of Mumbai	68	Male	No	None_Little	No	No	No	2012	Non Smoker	3.00	25.0	1	3	No	2	Yes	Yes	No	No	Yes	3.00	BMS	NA	NA	2	2	2	No	2	0	No	No	0
353	352	242+	242+	DES	Out of Mumbai	74	Male	No	Some_Higher	No	Yes	No	2014	Current Smoker	3.50	24.0	2	1	No	2	Yes	Yes	No	No	Yes	3.50	NA	NA	DES	2	2	2	No	2	0	No	No	0
354	353	229+	229+	BMS	Out of Mumbai	50	Female	No	None_Little	No	No	No	2014	Past Smoker	2.75	33.0	1	2	No	3	Yes	Yes	No	No	Yes	2.75	NA	NA	BMS	2	2	2	No	2	0	No	No	0
355	354	481+	481+	DES	Out of Mumbai	65	Male	Yes	Some_Higher	No	No	No	2013	Non Smoker	3.00	32.0	2	3	No	2	Yes	Yes	No	No	Yes	3.00	NA	NA	DES	2	2	2	No	2	0	No	No	0
356	355	182+	182+	DES	Out of Mumbai	65	Male	No	Some_Higher	No	Yes	No	2015	Non Smoker	2.50	30.0	1	3	No	1	Yes	No	Yes	No	Yes	2.50	DES	NA	NA	2	2	2	No	1	0	No	No	0
357	356	519+	519+	BMS	Out of Mumbai	46	Male	No	Some_Higher	No	No	No	2014	Non Smoker	2.75	38.0	1	3	No	1	Yes	Yes	No	No	Yes	2.75	BMS	NA	NA	2	2	2	No	2	0	No	No	0
358	357	742+	742+	BMS	Out of Mumbai	60	Male	No	Some_Higher	No	Yes	No	2014	Non Smoker	2.50	45.0	3	3	No	2	Yes	No	No	No	No	3.00	BMS	BMS	NA	2	2	2	No	2	0	No	No	0
359	358	218+	218+	BMS	Out of Mumbai	54	Male	Yes	Some_Higher	No	Yes	No	2014	Non Smoker	3.50	41.0	2	3	No	1	Yes	Yes	No	No	Yes	3.50	BMS	NA	BMS	2	2	2	No	1	3	No	No	0
360	359	222+	222+	DES	Out of Mumbai	69	Male	Yes	Some_Higher	Yes	No	No	2014	Non Smoker	3.00	30.0	1	3	No	3	Yes	Yes	No	Yes	Yes	3.00	NA	NA	DES	NA	NA	NA	NA	NA	NA	NA	No	0
361	360	185+	185+	DES	Out of Mumbai	68	Male	No	Some_Higher	No	No	No	2015	Past Smoker	3.50	32.0	1	2	No	2	Yes	Yes	No	No	Yes	3.50	NA	NA	DES	2	2	2	No	2	0	No	No	0
362	361	534+	534+	BMS	Out of Mumbai	65	Male	No	None_Little	No	No	No	2013	Current Smoker	3.00	20.0	1	1	Yes	2	Yes	Yes	No	No	Yes	3.00	BMS	NA	NA	2	2	2	No	1	6	No	Yes	0
363	362	184+	184+	BMS	Out of Mumbai	60	Female	No	None_Little	No	No	No	2015	Non Smoker	3.50	16.0	1	3	No	3	Yes	Yes	No	No	Yes	3.50	NA	BMS	NA	2	2	2	No	2	0	No	No	0
364	363	835+	835+	BMS	Out of Mumbai	67	Female	No	None_Little	Yes	Yes	No	2012	Non Smoker	2.50	10.0	1	3	No	2	No	No	No	No	No	2.50	NA	NA	BMS	NA	NA	NA	NA	NA	NA	NA	No	0
365	364	89+	89+	BMS	Mumbai	53	Male	Yes	Some_Higher	No	No	No	2013	Non Smoker	4.00	16.0	1	3	No	2	Yes	Yes	No	No	Yes	4.00	NA	NA	BMS	NA	NA	NA	NA	NA	NA	NA	No	0
366	365	728+	728+	BMS	Out of Mumbai	63	Male	No	Some_Higher	Yes	Yes	No	2014	Non Smoker	2.75	28.0	2	3	No	3	No	No	No	No	No	3.00	DES	BMS	NA	2	2	2	No	2	0	No	No	0
367	366	535+	535+	DES	Mumbai	57	Male	Yes	Some_Higher	No	No	Yes	2013	Non Smoker	3.00	40.0	1	3	No	2	Yes	Yes	No	No	Yes	3.00	NA	NA	DES	2	2	2	No	2	0	No	No	0
368	367	649+	649+	DES	Mumbai	35	Female	No	Some_Higher	Yes	No	Yes	2013	Non Smoker	2.75	23.0	1	3	No	3	Yes	Yes	No	No	Yes	2.75	NA	NA	DES	2	2	2	No	1	5	No	Yes	0
370	368	579+	579+	DES	Mumbai	53	Female	No	None_Little	No	No	No	2013	Non Smoker	2.50	32.0	1	3	No	3	Yes	Yes	No	No	Yes	2.50	DES	NA	NA	2	2	2	No	1	5	No	Yes	0
371	369	770+	770+	BMS	Out of Mumbai	68	Male	No	None_Little	No	No	No	2012	Non Smoker	3.00	61.0	2	3	Yes	3	Yes	Yes	No	No	Yes	3.00	BMS	NA	BMS	2	2	2	No	2	0	No	No	0
372	370	571+	571+	BMS	Out of Mumbai	85	Male	No	None_Little	No	No	No	2013	Past Smoker	3.00	24.0	1	2	No	2	Yes	Yes	No	No	Yes	3.00	BMS	NA	NA	2	2	2	No	2	0	No	No	0
373	371	718+	718+	DES	Out of Mumbai	67	Male	Yes	None_Little	No	Yes	No	2014	Non Smoker	2.75	40.0	1	3	No	3	Yes	Yes	No	No	Yes	2.75	NA	DES	NA	2	2	2	No	2	0	No	No	0
374	372	729+	729+	DES	Out of Mumbai	44	Male	Yes	None_Little	No	Yes	No	2014	Non Smoker	3.50	15.0	1	3	No	3	Yes	Yes	No	No	Yes	3.50	NA	DES	NA	2	2	2	No	2	0	No	No	0
375	373	485+	485+	BMS	Out of Mumbai	45	Female	No	None_Little	No	No	No	2013	Non Smoker	2.75	17.0	1	3	No	3	Yes	Yes	No	No	Yes	2.75	BMS	NA	NA	NA	NA	NA	NA	NA	NA	NA	No	0
376	374	230+	230+	DES	Mumbai	60	Male	No	Some_Higher	Yes	Yes	No	2014	Current Smoker	2.25	34.0	2	1	No	2	Yes	Yes	No	No	Yes	2.75	DES	NA	DES	2	2	2	No	2	0	No	No	0
377	375	237+	237+	DES	Out of Mumbai	62	Male	No	Some_Higher	No	No	Yes	2014	Current Smoker	2.25	12.0	1	1	No	2	Yes	Yes	No	No	Yes	2.25	DES	NA	NA	2	2	2	No	2	0	No	No	0
378	376	187+	187+	DES	Out of Mumbai	45	Male	Yes	Some_Higher	No	No	No	2015	Non Smoker	2.50	46.0	2	3	No	2	Yes	No	Yes	No	Yes	2.75	DES	DES	NA	2	2	2	No	2	0	No	No	0
380	377	185+	185+	DES	Mumbai	68	Male	Yes	Some_Higher	Yes	Yes	No	2015	Past Smoker	3.00	18.0	1	2	No	3	Yes	No	Yes	No	Yes	3.00	DES	NA	NA	2	2	2	No	2	0	No	No	0
381	378	420+	420+	BMS	Out of Mumbai	45	Male	Yes	Some_Higher	No	No	No	2013	Non Smoker	2.50	33.0	2	3	Yes	2	Yes	Yes	No	No	Yes	3.00	BMS	NA	BMS	NA	NA	NA	NA	NA	NA	NA	No	0
382	379	284+	284+	DES	Out of Mumbai	68	Male	No	None_Little	No	No	No	2014	Non Smoker	2.75	35.0	2	3	No	2	Yes	Yes	No	No	Yes	3.50	DES	DES	NA	2	2	2	No	2	0	No	No	0
383	380	191+	191+	DES	Out of Mumbai	59	Female	No	Some_Higher	No	No	No	2015	Non Smoker	3.50	12.0	1	3	No	2	Yes	Yes	No	No	Yes	3.50	NA	NA	DES	2	2	2	No	2	0	No	No	0
384	381	182+	182+	DES	Out of Mumbai	58	Female	No	Some_Higher	No	No	No	2015	Non Smoker	2.75	20.0	1	3	No	3	Yes	Yes	No	No	Yes	2.75	DES	NA	NA	2	2	2	No	2	0	No	No	0
385	382	778+	778+	BMS	Out of Mumbai	41	Male	Yes	Some_Higher	No	No	No	2012	Non Smoker	0.00	40.0	1	3	No	3	Yes	Yes	No	No	Yes	3.00	NA	NA	BMS	2	2	2	No	2	0	No	No	0
386	383	778+	778+	BMS	Out of Mumbai	65	Male	Yes	Some_Higher	No	No	No	2012	Non Smoker	0.00	40.0	1	3	No	3	Yes	Yes	No	No	Yes	3.00	NA	NA	BMS	2	2	2	No	1	4	No	No	0
387	384	732+	732+	DES	Out of Mumbai	70	Female	No	None_Little	Yes	Yes	No	2012	Non Smoker	2.50	40.0	1	3	No	2	No	No	No	No	No	2.50	NA	DES	NA	2	2	2	No	2	0	No	No	0
388	385	475+	475+	BMS	Mumbai	60	Male	No	Some_Higher	Yes	Yes	No	2013	Current Smoker	3.00	61.0	2	1	No	3	Yes	Yes	No	No	Yes	3.50	NA	NA	BMS	2	2	2	No	2	0	No	No	0
389	386	718+	718+	BMS	Mumbai	65	Female	No	Some_Higher	No	No	No	2012	Non Smoker	2.75	15.0	1	3	No	2	Yes	Yes	No	No	Yes	2.75	BMS	NA	NA	NA	NA	NA	NA	NA	NA	NA	No	0
390	387	1093+	1093+	BMS	Mumbai	40	Male	Yes	Some_Higher	No	Yes	No	2013	Past Smoker	3.00	16.0	1	2	No	1	No	Yes	No	No	No	3.00	BMS	NA	NA	2	2	2	No	1	5	No	Yes	0
391	388	776+	776+	BMS	Mumbai	34	Male	Yes	Some_Higher	No	Yes	No	2012	Current Smoker	3.50	15.0	1	1	No	3	Yes	Yes	No	No	Yes	3.50	NA	BMS	NA	2	2	2	No	2	0	No	No	0
392	389	682+	682+	DES	Mumbai	62	Male	No	Some_Higher	Yes	No	Yes	2012	Non Smoker	2.50	51.0	2	3	No	2	Yes	Yes	No	No	Yes	3.00	NA	DES	DES	2	2	2	No	2	0	No	No	0
393	390	580+	580+	BMS	Out of Mumbai	53	Male	No	Some_Higher	No	No	No	2013	Non Smoker	2.50	18.0	1	3	No	2	Yes	Yes	No	No	Yes	2.50	BMS	NA	NA	2	2	2	No	2	0	No	No	0
394	391	480+	480+	BMS	Mumbai	50	Male	No	None_Little	No	No	No	2013	Non Smoker	2.25	32.0	2	3	No	3	Yes	Yes	No	No	Yes	3.50	BMS	BMS	NA	NA	NA	NA	NA	NA	NA	NA	No	0
395	392	657+	657+	DES	Mumbai	57	Male	No	Some_Higher	Yes	No	No	2013	Non Smoker	2.50	38.0	1	3	No	2	Yes	Yes	No	No	Yes	2.50	DES	NA	NA	2	2	2	No	2	0	No	No	0
396	393	1086+	1086+	BMS	Mumbai	52	Male	Yes	None_Little	No	No	No	2013	Current Smoker	2.75	57.0	2	1	No	2	Yes	Yes	No	No	Yes	3.50	BMS	BMS	NA	2	2	2	No	2	0	No	No	0
397	394	755+	755+	BMS	Mumbai	40	Female	No	None_Little	No	Yes	No	2012	Non Smoker	2.50	10.0	1	3	No	3	Yes	No	No	No	No	2.50	NA	BMS	NA	2	2	2	No	2	0	No	No	0
398	395	632+	632+	DES	Mumbai	42	Male	No	Some_Higher	No	No	Yes	2013	Past Smoker	3.50	16.0	2	2	No	2	Yes	Yes	No	No	Yes	3.50	DES	NA	NA	2	2	2	No	2	0	No	No	0
399	396	375+	740+	BMS	Mumbai	75	Female	No	None_Little	No	No	No	2012	Non Smoker	2.50	15.0	1	3	No	2	No	No	No	No	No	2.50	BMS	NA	NA	2	2	2	No	1	10	Yes	No	0
400	397	556+	556+	DES	Mumbai	50	Male	Yes	None_Little	No	No	No	2013	Non Smoker	3.50	15.0	1	3	No	3	Yes	Yes	No	No	Yes	3.50	DES	NA	NA	2	2	2	No	2	0	No	No	0
401	398	804+	804+	BMS	Mumbai	45	Male	No	Some_Higher	No	No	No	2012	Non Smoker	3.50	18.0	1	3	No	3	Yes	No	No	No	No	3.50	BMS	NA	NA	2	2	2	No	2	0	No	No	0
402	399	551+	551+	BMS	Mumbai	52	Female	No	None_Little	No	No	No	2013	Non Smoker	3.50	38.0	1	3	No	1	No	Yes	No	No	No	3.50	BMS	NA	NA	2	2	2	No	2	0	No	No	0
403	400	507+	507+	BMS	Out of Mumbai	65	Female	No	Some_Higher	Yes	No	No	2013	Non Smoker	2.75	50.0	2	3	No	2	Yes	Yes	No	No	Yes	2.75	NA	NA	BMS	NA	NA	NA	NA	NA	NA	NA	No	0
404	401	596+	596+	DES	Mumbai	65	Male	No	None_Little	No	Yes	No	2013	Non Smoker	3.50	23.0	1	3	No	1	Yes	Yes	No	No	Yes	3.50	DES	NA	NA	2	2	2	No	2	0	No	No	0
405	402	387+	387+	DES	Out of Mumbai	70	Male	Yes	Some_Higher	No	Yes	No	2014	Past Smoker	3.50	75.0	2	2	No	2	Yes	Yes	No	No	Yes	3.50	NA	DES	DES	2	2	2	No	2	0	No	No	0
406	403	375+	375+	DES	Out of Mumbai	55	Male	Yes	None_Little	Yes	Yes	No	2014	Non Smoker	4.00	13.0	1	3	Yes	2	Yes	Yes	No	No	Yes	4.00	NA	NA	DES	NA	NA	NA	NA	NA	NA	NA	No	0
407	404	743+	743+	BMS	Out of Mumbai	65	Female	No	None_Little	No	Yes	No	2012	Non Smoker	2.75	56.0	2	3	No	2	Yes	Yes	No	No	Yes	2.75	BMS	NA	BMS	2	2	2	No	1	3	No	No	0
408	405	186+	186+	DES	Out of Mumbai	45	Female	Yes	Some_Higher	No	Yes	No	2015	Non Smoker	3.50	16.0	1	3	No	3	No	No	No	No	No	3.50	DES	NA	NA	2	2	2	No	2	0	No	No	0
409	406	281+	281+	DES	Out of Mumbai	65	Male	Yes	None_Little	No	No	No	2014	Past Smoker	2.50	48.0	2	2	No	2	Yes	Yes	No	No	Yes	3.00	DES	NA	DES	2	2	2	No	2	0	No	No	0
410	407	717+	717+	BMS	Out of Mumbai	51	Male	Yes	Some_Higher	No	No	No	2014	Non Smoker	NA	NA	NA	3	No	2	Yes	Yes	No	No	Yes	NA	NA	NA	BMS	2	2	2	No	2	0	No	No	0
411	408	712+	712+	BMS	Out of Mumbai	60	Male	No	None_Little	No	Yes	No	2014	Non Smoker	3.00	23.0	1	3	No	1	Yes	No	No	No	No	3.00	BMS	NA	NA	2	2	2	No	2	0	No	No	0
412	409	287+	287+	BMS	Out of Mumbai	60	Male	No	None_Little	No	Yes	No	2014	Past Smoker	2.75	46.0	2	2	Yes	3	Yes	Yes	No	No	Yes	2.75	BMS	BMS	NA	NA	NA	NA	NA	NA	NA	NA	No	0
413	410	193+	193+	DES	Out of Mumbai	76	Male	No	Some_Higher	No	Yes	No	2015	Non Smoker	4.00	13.0	1	3	No	2	Yes	No	No	No	No	4.00	NA	DES	NA	2	2	2	No	2	0	No	No	0
414	411	183+	183+	BMS	Out of Mumbai	78	Male	No	None_Little	Yes	No	No	2015	Non Smoker	3.00	35.0	2	3	No	2	No	No	No	No	No	3.00	BMS	BMS	NA	2	2	2	No	2	0	No	No	0
415	412	299+	299+	BMS	Out of Mumbai	75	Male	No	Some_Higher	No	No	No	2014	Non Smoker	3.50	42.0	2	3	No	1	Yes	Yes	No	No	Yes	3.50	NA	NA	BMS	NA	NA	NA	NA	NA	NA	NA	No	0
416	413	855+	855+	BMS	Out of Mumbai	65	Female	No	None_Little	No	No	No	2012	Current Smoker	2.75	48.0	2	1	No	2	Yes	Yes	No	No	Yes	2.75	BMS	NA	NA	2	2	2	No	1	4	No	No	0
417	414	534+	534+	BMS	Mumbai	56	Male	Yes	None_Little	Yes	Yes	No	2012	Non Smoker	3.00	15.0	2	3	No	1	Yes	Yes	No	No	Yes	12.00	NA	NA	BMS	2	2	2	No	2	0	No	No	0
418	415	553+	553+	BMS	Mumbai	49	Male	Yes	Some_Higher	No	No	Yes	2013	Non Smoker	2.75	28.0	1	3	No	3	Yes	No	Yes	No	Yes	2.75	BMS	NA	NA	2	2	2	No	2	0	No	No	0
419	416	182+	182+	DES	Mumbai	71	Female	No	None_Little	No	No	No	2015	Non Smoker	2.50	89.0	4	3	No	2	No	Yes	No	No	No	3.50	DES	DES	NA	2	2	2	No	2	0	No	No	0
420	417	720+	720+	DES	Mumbai	62	Female	No	None_Little	No	No	No	2012	Non Smoker	3.00	38.0	1	3	No	2	No	Yes	No	No	No	3.00	DES	NA	NA	NA	NA	NA	NA	NA	NA	NA	No	0
421	418	512+	512+	DES	Mumbai	65	Male	No	None_Little	No	No	No	2013	Non Smoker	3.50	19.0	1	3	No	3	Yes	Yes	Yes	No	Yes	3.50	DES	NA	NA	2	2	2	No	2	0	No	No	0
422	419	532+	532+	DES	Out of Mumbai	44	Male	Yes	Some_Higher	No	No	No	2013	Past Smoker	3.50	19.0	1	2	No	2	Yes	No	Yes	No	Yes	3.50	DES	NA	NA	NA	NA	NA	NA	NA	NA	NA	No	0
423	420	183+	183+	DES	Out of Mumbai	69	Female	Yes	None_Little	No	Yes	Yes	2015	Non Smoker	2.00	10.0	1	3	No	3	Yes	Yes	No	No	Yes	2.00	NA	NA	DES	2	2	2	No	2	0	No	No	0
424	421	182+	182+	DES	Mumbai	40	Female	No	Some_Higher	No	Yes	No	2015	Non Smoker	3.00	24.0	1	3	No	1	Yes	Yes	No	No	Yes	3.00	DES	NA	NA	2	2	2	No	2	0	No	No	0
425	422	725+	725+	BMS	Out of Mumbai	60	Male	No	Some_Higher	Yes	No	No	2014	Non Smoker	2.75	44.0	2	3	No	2	Yes	Yes	No	No	Yes	3.00	BMS	BMS	NA	2	2	2	No	2	0	No	No	0
426	423	613+	613+	BMS	Mumbai	54	Male	Yes	Some_Higher	Yes	Yes	No	2013	Non Smoker	3.00	18.0	1	3	No	3	Yes	Yes	No	No	Yes	3.00	BMS	NA	NA	2	2	2	No	1	4	No	No	0
427	424	477+	477+	DES	Mumbai	62	Male	No	Some_Higher	Yes	No	No	2013	Past Smoker	2.50	64.0	3	2	No	2	Yes	Yes	No	No	Yes	3.50	DES	NA	NA	2	2	2	No	2	0	No	No	0
428	425	1096+	1096+	BMS	Mumbai	49	Male	Yes	Some_Higher	No	Yes	No	2013	Current Smoker	3.00	15.0	1	1	No	2	Yes	No	No	No	No	3.00	NA	BMS	NA	2	2	2	No	1	4	No	No	0
429	426	774+	774+	BMS	Mumbai	49	Male	No	Some_Higher	No	No	No	2012	Non Smoker	2.00	20.0	1	3	No	3	Yes	Yes	No	No	Yes	2.00	NA	BMS	NA	1	2	2	No	2	0	No	No	0
430	427	186+	186+	DES	Mumbai	65	Male	No	Some_Higher	Yes	Yes	Yes	2015	Non Smoker	3.50	16.0	1	3	No	2	Yes	No	No	No	No	3.50	DES	NA	NA	2	2	2	No	2	0	No	No	0
431	428	514+	514+	BMS	Mumbai	40	Female	No	None_Little	No	Yes	No	2013	Non Smoker	3.50	28.0	1	3	No	2	Yes	Yes	No	No	Yes	3.50	NA	NA	BMS	2	2	2	No	1	0	No	No	0
432	429	790+	790+	BMS	Out of Mumbai	60	Male	No	None_Little	Yes	Yes	No	2012	Past Smoker	NA	NA	2	2	No	2	Yes	Yes	No	No	Yes	NA	NA	BMS	BMS	2	2	2	No	2	0	No	No	0
433	430	853+	853+	BMS	Mumbai	35	Male	Yes	Some_Higher	No	Yes	No	2012	Non Smoker	2.50	27.0	2	3	Yes	2	Yes	Yes	No	No	Yes	2.75	BMS	NA	BMS	2	2	2	No	2	0	No	No	0
434	431	534+	534+	BMS	Out of Mumbai	55	Male	Yes	None_Little	No	Yes	No	2013	Past Smoker	3.50	15.0	1	2	Yes	3	Yes	No	Yes	No	Yes	3.50	BMS	NA	NA	2	2	2	No	2	0	No	No	0
435	432	1112+	1112+	DES	Out of Mumbai	50	Male	Yes	Some_Higher	No	Yes	No	2013	Non Smoker	3.00	69.0	3	3	No	2	No	No	No	No	No	3.50	DES	NA	DES	2	2	2	No	2	0	No	No	0
436	433	739+	739+	BMS	Mumbai	52	Female	No	Some_Higher	Yes	Yes	No	2012	Past Smoker	3.00	20.0	1	2	No	2	Yes	Yes	No	No	Yes	3.00	BMS	NA	NA	2	2	2	No	2	0	No	No	0
437	434	63	63	DES	Mumbai	58	Male	Yes	Some_Higher	Yes	No	No	2013	Past Smoker	3.00	23.0	1	2	No	1	Yes	Yes	No	No	Yes	3.00	DES	NA	NA	2	2	2	No	1	6	No	Yes	1
438	435	207+	207+	DES	Out of Mumbai	61	Male	No	Some_Higher	Yes	Yes	No	2014	Non Smoker	2.25	44.0	3	3	No	3	Yes	Yes	Yes	No	Yes	2.50	DES	DES	NA	2	2	2	No	2	0	No	No	0
439	436	183+	183+	DES	Mumbai	50	Male	Yes	None_Little	No	No	No	2015	Past Smoker	3.00	23.0	1	2	No	1	Yes	Yes	No	No	Yes	3.00	DES	NA	NA	2	2	2	No	2	0	No	No	0
440	437	717+	717+	BMS	NA	56	Male	NA	NA	NA	NA	NA	2012	NA	2.75	30.0	2	NA	NA	2	NA	NA	NA	NA	NA	3.00	BMS	NA	NA	NA	NA	NA	NA	NA	NA	NA	No	0
441	438	551+	551+	DES	Out of Mumbai	58	Male	Yes	Some_Higher	Yes	No	No	2013	Non Smoker	2.75	42.0	2	3	No	1	Yes	Yes	No	No	Yes	2.75	NA	DES	DES	2	2	2	No	2	0	No	No	0
442	439	641+	641+	BMS	Mumbai	65	Male	No	None_Little	Yes	No	No	2013	Non Smoker	2.75	40.0	4	3	No	2	No	No	No	No	No	3.50	BMS	BMS	NA	2	2	2	No	2	0	No	No	0
443	440	647+	647+	BMS	Out of Mumbai	68	Female	No	None_Little	No	Yes	No	2013	Non Smoker	2.25	18.0	1	3	No	3	Yes	Yes	No	No	Yes	2.25	NA	NA	BMS	2	2	2	No	2	0	No	No	0
444	441	643+	643+	BMS	Mumbai	50	Female	No	None_Little	Yes	Yes	No	2013	Non Smoker	2.75	16.0	1	3	No	2	Yes	Yes	No	No	Yes	2.75	BMS	NA	NA	2	2	2	No	2	0	No	No	0
445	442	654+	654+	BMS	Out of Mumbai	65	Male	No	None_Little	No	Yes	No	2012	Past Smoker	3.00	61.0	1	2	No	3	Yes	Yes	No	No	Yes	3.50	NA	NA	BMS	2	2	2	No	2	0	No	No	0
446	443	184+	184+	DES	Out of Mumbai	57	Male	No	None_Little	Yes	Yes	No	2015	Non Smoker	2.75	56.0	2	3	No	3	Yes	No	Yes	No	Yes	3.50	NA	NA	DES	2	2	2	No	1	4	No	No	0
447	444	741+	741+	DES	Mumbai	73	Female	No	None_Little	No	Yes	No	2014	Non Smoker	2.75	16.0	1	3	No	3	Yes	Yes	No	No	Yes	2.75	NA	DES	NA	2	2	2	No	1	5	No	Yes	0
448	445	656+	656+	BMS	Out of Mumbai	53	Male	No	None_Little	No	Yes	No	2012	Past Smoker	0.00	19.0	1	2	No	2	Yes	Yes	No	No	Yes	2.50	NA	BMS	NA	2	2	2	No	1	5	No	Yes	0
449	446	289	289	DES	Mumbai	55	Male	Yes	None_Little	Yes	No	No	2013	Past Smoker	3.00	53.0	2	2	Yes	3	Yes	Yes	No	No	Yes	3.00	NA	DES	DES	1	2	2	No	1	10	Yes	No	1
450	447	302+	302+	BMS	Out of Mumbai	65	Male	No	None_Little	No	Yes	No	2015	Current Smoker	2.25	32.0	2	1	No	2	Yes	Yes	No	No	Yes	2.50	BMS	NA	BMS	2	2	2	No	2	0	No	No	0
451	448	258+	258+	BMS	Out of Mumbai	60	Female	No	Some_Higher	Yes	No	No	2013	Non Smoker	2.50	37.0	2	3	No	2	No	Yes	No	No	No	2.75	DES	BMS	NA	2	2	2	No	2	0	No	No	0
452	449	564+	564+	BMS	Out of Mumbai	62	Male	Yes	Some_Higher	Yes	No	No	2013	Non Smoker	3.50	24.0	1	3	Yes	2	Yes	No	No	No	No	3.50	NA	NA	BMS	2	2	2	No	1	4	No	No	0
453	450	247+	247+	DES	Out of Mumbai	45	Male	No	None_Little	No	No	No	2014	Past Smoker	3.00	16.0	1	2	No	2	Yes	Yes	No	No	Yes	3.00	DES	NA	NA	NA	NA	NA	NA	NA	NA	NA	No	0
454	451	188+	188+	DES	Out of Mumbai	56	Male	Yes	Some_Higher	Yes	Yes	No	2015	Non Smoker	3.50	18.0	1	3	No	1	Yes	No	Yes	No	Yes	3.50	NA	DES	NA	2	2	2	No	2	0	No	No	0
455	452	186+	186+	DES	Out of Mumbai	65	Female	No	None_Little	No	No	No	2015	Non Smoker	2.50	36.0	2	3	No	3	Yes	Yes	No	No	Yes	2.75	DES	DES	NA	2	2	1	Yes	1	8	Yes	No	0
456	453	184+	184+	BMS	Out of Mumbai	55	Male	Yes	Some_Higher	No	Yes	No	2015	Past Smoker	2.50	42.0	2	2	No	2	Yes	Yes	No	No	Yes	2.75	BMS	BMS	NA	2	2	2	No	1	4	No	No	0
457	454	798+	798+	BMS	Out of Mumbai	38	Male	Yes	None_Little	No	Yes	No	2012	Non Smoker	3.50	20.0	1	3	No	2	Yes	Yes	No	No	Yes	3.50	BMS	NA	NA	2	2	2	No	2	0	No	No	0
458	455	383+	383+	DES	Out of Mumbai	47	Male	No	None_Little	No	No	No	2013	Non Smoker	2.50	76.0	2	3	No	2	Yes	Yes	No	No	Yes	3.50	DES	NA	DES	NA	NA	NA	NA	NA	NA	NA	No	0
459	456	761+	761+	BMS	Out of Mumbai	45	Male	Yes	Some_Higher	No	No	Yes	2012	Past Smoker	2.75	18.0	1	2	No	2	Yes	Yes	No	No	Yes	2.75	BMS	NA	NA	2	2	2	No	2	0	No	No	0
460	457	712+	712+	BMS	Out of Mumbai	65	Male	No	Some_Higher	Yes	No	No	2014	Non Smoker	3.00	41.0	2	3	No	2	Yes	Yes	No	No	Yes	3.00	BMS	BMS	NA	1	2	2	No	1	10	Yes	No	0
461	458	575+	575+	BMS	Out of Mumbai	76	Male	No	None_Little	No	No	No	2013	Non Smoker	2.75	48.0	2	3	No	2	Yes	Yes	No	No	Yes	3.00	BMS	NA	BMS	2	2	2	No	2	0	No	No	0
462	459	532+	532+	BMS	Out of Mumbai	61	Male	No	Some_Higher	No	No	No	2013	Non Smoker	2.50	33.0	1	3	No	2	Yes	No	No	No	No	2.50	NA	BMS	NA	2	2	2	No	2	0	No	No	0
463	460	647+	647+	BMS	Out of Mumbai	48	Female	No	Some_Higher	No	No	No	2012	Non Smoker	3.00	30.0	1	3	No	3	Yes	Yes	No	No	Yes	3.00	BMS	NA	NA	2	2	2	No	2	0	No	No	0
464	461	443+	443+	BMS	Out of Mumbai	65	Male	No	None_Little	No	Yes	No	2014	Past Smoker	NA	NA	2	2	No	1	No	No	No	No	No	NA	NA	NA	BMS	2	2	2	No	2	0	No	No	0
465	462	156	156	DES	Out of Mumbai	64	Male	No	Some_Higher	No	No	No	2014	Non Smoker	2.50	48.0	2	3	No	2	Yes	Yes	No	No	Yes	3.00	DES	NA	NA	2	2	2	No	1	10	Yes	No	1
466	463	182+	182+	DES	Out of Mumbai	70	Male	Yes	Some_Higher	No	Yes	No	2015	Non Smoker	2.50	16.0	1	3	No	2	Yes	Yes	No	No	Yes	2.50	NA	DES	NA	2	2	2	No	2	0	No	No	0
467	464	187+	187+	DES	Out of Mumbai	55	Female	No	None_Little	No	Yes	No	2015	Non Smoker	3.00	38.0	2	3	No	2	Yes	Yes	No	No	Yes	3.00	DES	DES	NA	2	2	2	No	2	0	No	No	0
468	465	256+	256+	DES	Out of Mumbai	67	Male	No	Some_Higher	No	No	No	2014	Current Smoker	2.50	35.0	2	1	No	2	Yes	Yes	No	No	Yes	2.75	NA	DES	NA	1	1	2	Yes	1	0	No	No	0
469	466	681+	681+	BMS	Out of Mumbai	65	Male	No	None_Little	No	No	No	2012	Non Smoker	2.75	18.0	1	3	No	1	Yes	Yes	No	No	Yes	2.75	BMS	NA	NA	NA	NA	NA	NA	NA	NA	NA	No	0
470	467	743+	743+	BMS	Out of Mumbai	69	Male	Yes	Some_Higher	No	Yes	No	2014	Non Smoker	2.75	48.0	2	3	No	1	No	No	No	No	No	3.50	BMS	NA	BMS	2	2	2	No	2	0	No	No	0
471	468	562+	562+	BMS	Out of Mumbai	57	Male	No	Some_Higher	No	No	No	2013	Non Smoker	2.50	15.0	1	3	No	2	Yes	Yes	No	No	Yes	2.50	NA	BMS	NA	2	2	2	No	2	0	No	No	0
472	469	185+	185+	BMS	Out of Mumbai	64	Male	No	None_Little	Yes	No	No	2015	Past Smoker	3.00	24.0	1	2	No	2	Yes	No	Yes	No	Yes	3.00	BMS	NA	NA	2	2	2	No	2	0	No	No	0
473	470	780+	780+	DES	Out of Mumbai	46	Male	No	None_Little	No	Yes	No	2012	Current Smoker	3.00	13.0	1	1	No	2	Yes	Yes	No	No	Yes	3.00	DES	NA	NA	1	2	2	No	2	0	No	No	0
474	471	219+	219+	DES	Out of Mumbai	40	Male	Yes	None_Little	No	No	No	2014	Non Smoker	2.50	36.0	2	3	Yes	2	Yes	Yes	No	No	Yes	3.50	NA	NA	DES	NA	NA	NA	NA	NA	NA	NA	No	0
475	472	183+	183+	DES	Out of Mumbai	58	Male	Yes	Some_Higher	Yes	Yes	No	2015	Current Smoker	2.25	30.0	1	1	No	3	Yes	Yes	No	No	Yes	2.25	DES	NA	NA	2	2	2	No	2	0	No	No	0
476	473	221+	221+	BMS	Out of Mumbai	75	Female	No	None_Little	No	Yes	No	2014	Current Smoker	2.75	41.0	2	1	No	1	Yes	Yes	No	No	Yes	3.50	BMS	NA	DES	2	2	2	No	2	0	No	No	0
477	474	520+	520+	BMS	Mumbai	58	Male	No	None_Little	No	No	No	2013	Non Smoker	2.75	12.0	1	3	No	3	Yes	No	No	No	No	2.75	NA	BMS	NA	2	2	2	No	1	3	No	No	0
478	475	757+	757+	BMS	Mumbai	45	Female	No	None_Little	No	Yes	No	2012	Past Smoker	2.50	36.0	2	2	No	3	Yes	Yes	No	No	Yes	2.50	NA	BMS	BMS	2	2	2	No	2	0	No	No	0
479	476	487+	487+	BMS	Mumbai	50	Female	No	None_Little	No	No	No	2013	Non Smoker	3.50	15.0	1	3	No	3	Yes	Yes	No	No	Yes	3.50	NA	BMS	NA	2	2	2	No	1	5	No	Yes	0
480	477	512+	512+	BMS	Out of Mumbai	40	Male	Yes	Some_Higher	No	Yes	No	2012	Past Smoker	2.50	30.0	2	2	No	2	Yes	Yes	No	No	Yes	3.00	BMS	BMS	NA	2	2	2	No	2	0	No	No	0
481	478	401+	401+	BMS	Mumbai	52	Male	No	Some_Higher	Yes	No	No	2014	Non Smoker	3.50	61.0	2	3	No	1	Yes	Yes	No	No	Yes	3.50	BMS	NA	BMS	2	2	2	No	2	0	No	No	0
482	479	359+	359+	BMS	Mumbai	45	Male	Yes	Some_Higher	No	Yes	No	2013	Past Smoker	3.00	28.0	1	2	No	2	Yes	Yes	No	No	Yes	3.00	BMS	NA	NA	2	2	2	No	2	0	No	No	0
483	480	203+	203+	DES	Out of Mumbai	43	Male	No	Some_Higher	No	No	No	2014	Current Smoker	2.50	40.0	2	1	No	2	Yes	Yes	No	No	Yes	2.75	DES	DES	NA	NA	NA	NA	NA	NA	NA	NA	No	0
484	481	621+	621+	DES	Mumbai	60	Female	No	None_Little	Yes	No	Yes	2013	Past Smoker	2.75	45.0	1	2	No	2	Yes	No	No	No	No	2.75	NA	NA	DES	NA	NA	NA	NA	NA	NA	NA	No	0
485	482	635+	635+	BMS	Out of Mumbai	68	Male	No	Some_Higher	Yes	No	No	2013	Non Smoker	3.50	18.0	1	3	No	2	Yes	Yes	No	No	Yes	3.50	BMS	NA	NA	NA	NA	NA	NA	NA	NA	NA	No	0
486	483	740+	740+	BMS	Mumbai	42	Male	Yes	Some_Higher	No	No	No	2012	Current Smoker	3.50	23.0	1	1	No	2	Yes	No	No	No	No	3.50	NA	BMS	NA	NA	NA	NA	NA	NA	NA	NA	No	0
487	484	189+	189+	DES	Out of Mumbai	68	Female	No	None_Little	Yes	Yes	No	2015	Non Smoker	2.75	46.0	2	3	No	3	Yes	Yes	No	No	Yes	3.50	DES	DES	NA	2	2	2	No	1	7	No	Yes	0
488	485	567+	567+	BMS	Out of Mumbai	62	Male	No	None_Little	No	Yes	No	2013	Current Smoker	3.00	15.0	1	1	Yes	3	Yes	Yes	No	No	Yes	3.00	BMS	NA	NA	2	2	2	No	2	0	No	No	0
489	486	242+	242+	BMS	Out of Mumbai	65	Male	No	None_Little	No	No	No	2014	Current Smoker	2.50	30.0	2	1	No	2	Yes	Yes	No	No	Yes	3.50	NA	BMS	DES	2	2	2	No	2	0	No	No	0
490	487	220+	220+	BMS	Out of Mumbai	69	Male	No	Some_Higher	No	No	No	2014	Past Smoker	2.50	56.0	2	2	No	2	Yes	Yes	No	No	Yes	2.75	BMS	BMS	NA	2	2	2	No	2	0	No	No	0
491	488	188+	188+	DES	Out of Mumbai	65	Male	No	None_Little	No	Yes	No	2015	Non Smoker	2.50	29.0	1	3	No	3	Yes	Yes	No	No	Yes	2.50	NA	DES	NA	2	2	2	No	2	0	No	No	0
492	489	1096+	1096+	BMS	Out of Mumbai	55	Female	No	None_Little	No	Yes	No	2013	Non Smoker	2.75	14.0	1	3	No	2	Yes	Yes	No	No	Yes	2.75	BMS	NA	NA	2	2	2	No	2	0	No	No	0
493	490	633+	633+	BMS	Out of Mumbai	70	Female	No	None_Little	No	No	No	2013	Non Smoker	3.00	19.0	1	3	No	2	Yes	Yes	No	No	Yes	3.00	NA	BMS	NA	2	2	2	No	1	5	No	Yes	0
494	491	182+	182+	DES	Mumbai	54	Female	No	None_Little	Yes	Yes	No	2015	Non Smoker	3.50	36.0	1	3	No	2	Yes	Yes	No	No	Yes	3.50	NA	NA	DES	2	2	2	No	2	0	No	No	0
495	492	181+	181+	BMS	Out of Mumbai	65	Female	No	None_Little	No	No	No	2015	Non Smoker	2.75	37.0	2	3	Yes	2	Yes	No	No	No	No	2.75	NA	DES	BMS	2	2	2	No	2	0	No	No	0
496	493	183+	183+	BMS	Out of Mumbai	83	Male	No	None_Little	Yes	Yes	No	2015	Non Smoker	3.50	54.0	2	3	No	2	Yes	Yes	No	No	Yes	3.50	DES	NA	BMS	2	2	2	No	2	0	No	No	0
497	494	466+	466+	DES	Out of Mumbai	52	Male	Yes	Some_Higher	Yes	No	No	2013	Non Smoker	3.00	18.0	1	3	No	1	Yes	Yes	No	No	Yes	3.00	DES	NA	NA	2	2	2	No	2	0	No	No	0
498	495	189+	189+	BMS	Out of Mumbai	60	Male	No	Some_Higher	No	Yes	No	2015	Non Smoker	2.75	40.0	2	3	No	3	Yes	Yes	No	No	Yes	3.00	BMS	BMS	NA	2	2	2	No	2	0	No	No	0
499	496	683+	683+	DES	Out of Mumbai	45	Male	Yes	None_Little	Yes	No	No	2013	Current Smoker	2.75	42.0	2	1	No	2	Yes	Yes	No	No	Yes	2.75	DES	DES	NA	2	2	2	No	2	0	No	No	0
500	497	182+	182+	DES	Out of Mumbai	71	Male	Yes	None_Little	No	No	No	2015	Non Smoker	2.75	30.0	1	3	No	3	Yes	Yes	No	No	Yes	2.75	NA	DES	NA	2	2	2	No	2	0	No	No	0
501	498	648+	648+	BMS	Mumbai	53	Female	Yes	Some_Higher	No	No	No	2012	Non Smoker	2.75	29.0	2	3	No	3	Yes	No	Yes	No	Yes	3.00	BMS	NA	NA	2	2	2	No	1	5	No	Yes	0
502	499	476+	476+	DES	Mumbai	43	Male	Yes	Some_Higher	No	Yes	No	2013	Non Smoker	2.50	37.0	2	3	No	2	Yes	Yes	No	No	Yes	2.50	DES	DES	NA	NA	NA	NA	NA	NA	NA	NA	No	0
503	500	499+	499+	DES	Mumbai	44	Male	Yes	None_Little	No	No	No	2013	Non Smoker	3.50	20.0	1	3	No	3	Yes	Yes	No	No	Yes	3.50	DES	NA	NA	NA	NA	NA	NA	NA	NA	NA	No	0
504	501	727+	727+	DES	Mumbai	46	Male	Yes	Some_Higher	No	No	No	2012	Non Smoker	NA	NA	3	3	No	2	No	Yes	No	No	No	NA	DES	DES	DES	NA	NA	NA	NA	NA	NA	NA	No	0
505	502	537+	537+	DES	Out of Mumbai	60	Male	Yes	Some_Higher	No	No	No	2013	Non Smoker	2.75	13.0	1	3	No	2	No	Yes	No	No	No	2.75	DES	NA	NA	2	2	2	No	2	0	No	No	0
506	503	186+	186+	BMS	Mumbai	70	Male	No	None_Little	Yes	Yes	No	2015	Current Smoker	3.50	64.0	2	1	No	2	Yes	Yes	No	No	Yes	4.00	NA	NA	BMS	2	2	2	No	2	0	No	No	0
507	504	543+	543+	DES	Mumbai	51	Female	Yes	None_Little	No	No	No	2013	Non Smoker	3.00	28.0	1	3	No	1	Yes	Yes	No	No	Yes	3.00	DES	NA	NA	2	2	2	No	2	0	No	No	0
508	505	798+	798+	DES	Out of Mumbai	61	Male	No	Some_Higher	No	No	No	2012	Non Smoker	NA	NA	1	3	No	3	No	Yes	No	No	No	NA	DES	NA	NA	2	2	2	No	2	0	No	No	0
509	506	703+	703+	BMS	Mumbai	48	Female	No	None_Little	No	No	No	2012	Non Smoker	3.50	20.0	1	3	No	3	Yes	Yes	No	No	Yes	3.50	BMS	NA	NA	NA	NA	NA	NA	NA	NA	NA	No	0
510	507	664+	664+	DES	Mumbai	58	Male	Yes	Some_Higher	No	No	Yes	2013	Past Smoker	2.75	54.0	2	2	No	1	Yes	Yes	No	No	Yes	2.75	DES	NA	DES	2	2	2	No	2	0	No	No	0
511	508	770+	770+	BMS	Mumbai	40	Female	No	None_Little	No	No	No	2012	Current Smoker	3.50	20.0	1	1	No	2	Yes	Yes	No	No	Yes	3.50	BMS	NA	NA	2	2	2	No	2	0	No	No	0
512	509	507+	507+	BMS	Mumbai	40	Female	No	None_Little	No	No	Yes	2012	Non Smoker	3.50	20.0	1	3	No	2	Yes	Yes	No	No	Yes	3.50	BMS	NA	NA	2	2	NA	NA	2	0	No	No	0
513	510	226+	226+	DES	Mumbai	67	Male	No	Some_Higher	No	No	Yes	2013	Non Smoker	2.75	101.0	3	3	No	2	Yes	Yes	No	No	Yes	3.00	DES	DES	DES	2	2	2	No	2	0	No	No	0
514	511	581+	581+	DES	Mumbai	72	Female	No	None_Little	Yes	Yes	No	2013	Current Smoker	2.75	38.0	1	1	No	3	Yes	Yes	No	No	Yes	2.75	NA	NA	DES	2	2	2	No	2	0	No	No	0
515	512	184+	184+	DES	Mumbai	45	Female	No	None_Little	No	No	No	2015	Non Smoker	2.50	18.0	1	3	No	1	Yes	Yes	No	No	Yes	2.50	DES	NA	NA	2	2	2	No	1	4	No	No	0
516	513	534+	534+	DES	Mumbai	60	Male	Yes	None_Little	No	No	No	2013	Past Smoker	3.00	74.0	3	2	No	3	Yes	No	No	No	No	3.50	DES	DES	DES	2	2	2	No	2	0	No	No	0
517	514	706+	706+	BMS	Mumbai	38	Male	Yes	Some_Higher	No	Yes	Yes	2012	Non Smoker	2.50	24.0	1	3	No	2	Yes	Yes	No	No	Yes	2.50	NA	NA	BMS	2	2	2	No	2	0	No	No	0
518	515	1140+	1140+	DES	Out of Mumbai	32	Female	Yes	None_Little	Yes	Yes	No	2012	Non Smoker	2.50	51.0	2	3	No	2	Yes	Yes	No	No	Yes	3.00	DES	NA	NA	2	2	1	Yes	2	0	No	No	0
519	516	512+	512+	BMS	Out of Mumbai	51	Male	No	Some_Higher	No	Yes	Yes	2013	Non Smoker	3.00	23.0	1	3	No	2	Yes	Yes	No	No	Yes	3.00	BMS	NA	NA	NA	NA	NA	NA	NA	NA	NA	No	0
520	517	190+	190+	DES	Out of Mumbai	53	Female	No	None_Little	No	Yes	No	2015	Non Smoker	2.50	29.0	2	3	No	2	Yes	No	Yes	No	Yes	3.00	DES	NA	NA	2	2	2	No	2	1	No	No	0
521	518	541+	541+	DES	Out of Mumbai	61	Female	No	None_Little	Yes	No	No	2013	Non Smoker	3.50	13.0	1	3	No	3	No	No	No	No	No	3.50	DES	NA	NA	2	2	2	No	2	0	No	No	0
522	519	189+	189+	BMS	Out of Mumbai	52	Male	Yes	None_Little	No	Yes	No	2015	Non Smoker	3.00	15.0	1	3	No	2	Yes	Yes	No	No	Yes	3.00	BMS	NA	NA	2	2	2	No	2	0	No	No	0
523	520	182+	182+	BMS	Out of Mumbai	78	Male	No	None_Little	No	Yes	No	2015	Past Smoker	2.75	47.0	2	2	No	2	Yes	No	No	No	No	3.50	BMS	NA	NA	2	2	2	No	2	0	No	No	0
524	521	726+	726+	DES	Out of Mumbai	38	Male	Yes	Some_Higher	No	No	No	2014	Non Smoker	NA	NA	2	3	No	2	No	No	No	No	No	NA	NA	DES	NA	2	2	2	No	2	0	No	No	0
525	522	190+	190+	BMS	Out of Mumbai	38	Male	Yes	Some_Higher	No	Yes	No	2015	Past Smoker	4.00	25.0	1	2	No	3	Yes	Yes	No	No	Yes	4.00	NA	NA	BMS	2	2	2	No	2	0	No	No	0
526	523	820+	820+	BMS	Out of Mumbai	42	Male	No	None_Little	No	No	No	2012	Non Smoker	3.00	20.0	1	3	No	2	Yes	Yes	No	No	Yes	3.00	NA	NA	BMS	2	2	2	No	1	2	No	No	0
527	524	186+	186+	BMS	Out of Mumbai	55	Male	Yes	None_Little	No	No	No	2015	Non Smoker	3.00	58.0	2	3	No	3	Yes	Yes	No	No	Yes	3.50	DES	BMS	NA	2	2	2	No	2	0	No	No	0
528	525	610+	610+	BMS	Mumbai	48	Male	Yes	Some_Higher	Yes	Yes	No	2013	Non Smoker	3.50	20.0	1	3	No	2	Yes	Yes	No	No	Yes	3.50	BMS	NA	NA	NA	NA	NA	NA	NA	NA	NA	No	0
529	526	731+	731+	BMS	Out of Mumbai	57	Male	Yes	None_Little	Yes	No	No	2014	Non Smoker	3.00	50.0	2	3	No	1	Yes	Yes	No	No	Yes	3.50	BMS	NA	NA	2	2	2	No	2	0	No	No	0
530	527	182+	182+	BMS	Out of Mumbai	63	Female	No	None_Little	Yes	No	No	2015	Past Smoker	3.00	16.0	1	2	No	3	Yes	No	Yes	No	Yes	3.00	NA	BMS	NA	2	2	2	No	2	0	No	No	0
531	528	183+	183+	BMS	Out of Mumbai	60	Female	No	None_Little	Yes	Yes	Yes	2015	Non Smoker	2.75	12.0	1	3	No	2	Yes	No	No	No	No	2.75	NA	NA	BMS	2	2	2	No	2	0	No	No	0
532	529	554+	554+	BMS	Out of Mumbai	40	Male	No	None_Little	No	No	No	2013	Non Smoker	3.50	15.0	1	3	No	2	Yes	No	No	No	No	3.50	BMS	NA	NA	2	2	2	No	1	4	No	No	0
533	530	183+	183+	DES	Out of Mumbai	65	Male	No	None_Little	Yes	Yes	No	2015	Non Smoker	2.75	36.0	1	3	No	2	Yes	Yes	No	No	Yes	2.75	DES	NA	NA	2	2	2	No	2	0	No	No	0
534	531	1092+	1092+	BMS	Out of Mumbai	65	Female	No	None_Little	Yes	No	No	2013	Non Smoker	3.00	23.0	1	3	No	2	Yes	Yes	No	No	Yes	3.00	BMS	NA	NA	2	2	2	No	2	0	No	No	0
535	532	566+	566+	DES	Out of Mumbai	61	Male	Yes	Some_Higher	Yes	Yes	No	2013	Non Smoker	2.50	61.0	2	3	No	2	Yes	Yes	No	No	Yes	3.50	DES	NA	DES	2	2	2	No	2	0	No	No	0
536	533	774+	774+	BMS	Out of Mumbai	55	Male	Yes	None_Little	Yes	No	No	2012	Non Smoker	2.50	30.0	2	3	Yes	2	No	No	No	No	No	3.50	BMS	NA	BMS	2	2	2	No	1	4	No	No	0
537	534	513+	513+	BMS	Mumbai	50	Male	No	Some_Higher	No	No	No	2013	Non Smoker	3.00	24.0	1	3	No	1	Yes	Yes	No	No	Yes	3.00	BMS	NA	NA	NA	NA	NA	NA	NA	NA	NA	No	0
538	535	811+	811+	BMS	Out of Mumbai	48	Male	Yes	Some_Higher	No	Yes	No	2012	Non Smoker	NA	NA	1	3	No	3	Yes	Yes	No	No	Yes	NA	NA	NA	BMS	2	2	2	No	1	5	No	Yes	0
539	536	746+	746+	DES	Out of Mumbai	46	Male	No	None_Little	No	No	No	2014	Non Smoker	2.50	33.0	2	3	No	2	Yes	Yes	No	No	Yes	4.00	DES	DES	NA	2	2	2	No	2	0	No	No	0
540	537	622+	622+	DES	Mumbai	42	Male	No	None_Little	No	Yes	No	2013	Past Smoker	3.50	24.0	1	2	No	2	Yes	Yes	No	No	Yes	3.50	NA	NA	DES	2	2	2	No	2	0	No	No	0
541	538	683+	683+	DES	Mumbai	65	Male	No	None_Little	No	Yes	No	2013	Current Smoker	3.50	20.0	1	1	Yes	2	Yes	Yes	No	No	Yes	3.50	NA	DES	NA	2	2	2	No	1	3	No	No	0
542	539	396+	396+	DES	Mumbai	56	Male	No	Some_Higher	Yes	Yes	No	2013	Non Smoker	NA	NA	2	3	No	2	Yes	Yes	No	No	Yes	NA	NA	DES	DES	2	2	2	No	1	3	No	No	0
543	540	263+	263+	BMS	Out of Mumbai	63	Male	Yes	None_Little	No	No	No	2014	Non Smoker	2.75	20.0	1	3	No	1	Yes	Yes	No	No	Yes	2.75	NA	NA	BMS	2	2	2	No	2	0	No	No	0
544	541	183+	183+	BMS	Out of Mumbai	54	Male	Yes	Some_Higher	No	Yes	Yes	2015	Non Smoker	2.75	13.0	1	3	No	1	Yes	Yes	No	No	Yes	2.75	NA	NA	BMS	1	1	2	Yes	2	0	No	No	0
545	542	569+	569+	BMS	Out of Mumbai	65	Female	No	None_Little	Yes	No	No	2013	Non Smoker	2.75	33.0	NA	3	No	2	No	No	Yes	No	No	2.75	BMS	NA	NA	2	2	2	No	2	0	No	No	0
546	543	699+	699+	BMS	Out of Mumbai	53	Male	No	None_Little	No	No	No	2012	Past Smoker	3.50	18.0	1	2	No	1	Yes	Yes	No	No	Yes	3.50	BMS	NA	NA	2	2	2	No	2	0	No	No	0
547	544	185+	185+	BMS	Out of Mumbai	60	Male	No	None_Little	No	No	No	2015	Non Smoker	3.50	15.0	1	3	No	2	Yes	Yes	No	No	Yes	3.50	BMS	NA	NA	2	2	2	No	2	0	No	No	0
548	545	190+	190+	DES	Out of Mumbai	60	Male	Yes	Some_Higher	No	No	No	2015	Non Smoker	3.50	20.0	1	3	No	2	Yes	Yes	No	No	Yes	3.50	NA	NA	DES	2	2	2	No	2	0	No	No	0
549	546	265+	265+	BMS	Out of Mumbai	44	Male	Yes	Some_Higher	No	Yes	No	2013	Non Smoker	3.00	61.0	3	3	No	3	Yes	Yes	No	No	Yes	3.50	DES	BMS	NA	2	2	2	No	2	0	No	No	0
550	547	480+	480+	BMS	Out of Mumbai	56	Male	Yes	None_Little	No	No	No	2013	Non Smoker	2.50	30.0	1	3	No	3	No	No	No	No	No	2.50	BMS	NA	NA	2	2	2	No	1	3	No	No	0
552	548	673+	673+	BMS	Out of Mumbai	70	Male	No	Some_Higher	Yes	No	No	2013	Non Smoker	2.75	24.0	1	3	No	3	Yes	Yes	No	No	Yes	2.75	NA	NA	BMS	NA	NA	NA	NA	NA	NA	NA	No	0
553	549	272+	272+	BMS	Out of Mumbai	62	Male	No	None_Little	No	No	No	2013	Non Smoker	3.00	26.0	2	3	No	2	Yes	Yes	No	No	Yes	3.00	BMS	NA	BMS	2	2	2	No	2	0	No	No	0
554	550	183+	183+	BMS	Out of Mumbai	65	Female	No	None_Little	No	No	No	2015	Non Smoker	2.75	14.0	1	3	No	2	Yes	Yes	No	No	Yes	2.75	NA	NA	BMS	2	2	2	No	2	0	No	No	0
555	551	188+	188+	DES	Out of Mumbai	23	Male	No	Some_Higher	No	No	No	2015	Non Smoker	2.50	20.0	1	3	No	3	No	Yes	No	No	No	2.50	NA	DES	NA	2	2	2	No	2	0	No	No	0
556	552	717+	717+	DES	Out of Mumbai	30	Male	Yes	Some_Higher	No	Yes	Yes	2014	Non Smoker	3.00	40.0	NA	3	No	3	Yes	Yes	No	No	Yes	3.00	DES	NA	NA	2	2	2	No	2	0	No	No	0
557	553	557+	557+	DES	Out of Mumbai	65	Male	Yes	None_Little	No	No	No	2013	Non Smoker	NA	NA	2	3	No	2	Yes	Yes	No	No	Yes	NA	DES	NA	NA	2	2	2	No	2	0	No	No	0
558	554	182+	182+	BMS	Out of Mumbai	56	Female	No	Some_Higher	Yes	Yes	No	2015	Non Smoker	3.50	25.0	1	3	No	2	Yes	No	No	No	No	3.50	BMS	NA	NA	2	2	2	No	2	0	No	No	0
559	555	164	164	BMS	Out of Mumbai	60	Male	No	None_Little	No	No	No	2012	Non Smoker	3.50	18.0	1	3	No	1	Yes	Yes	No	No	Yes	3.50	NA	NA	BMS	1	2	2	No	1	10	Yes	No	1
560	556	6	6	DES	Out of Mumbai	63	Male	Yes	Some_Higher	Yes	Yes	No	2014	Non Smoker	NA	NA	1	3	No	3	Yes	Yes	No	No	Yes	NA	NA	DES	NA	2	2	2	No	1	10	Yes	No	1
561	557	184+	184+	BMS	Out of Mumbai	56	Male	Yes	Some_Higher	No	No	No	2015	Non Smoker	2.75	38.0	2	3	No	3	Yes	Yes	No	No	Yes	3.00	BMS	NA	BMS	2	2	2	No	2	0	No	No	0
562	558	596+	596+	BMS	Mumbai	48	Male	Yes	Some_Higher	Yes	No	Yes	2013	Past Smoker	2.50	15.0	1	2	No	3	Yes	Yes	No	No	Yes	2.50	BMS	NA	NA	2	2	2	No	2	0	No	No	0
563	559	858+	858+	BMS	Mumbai	46	Male	No	Some_Higher	Yes	Yes	Yes	2012	Non Smoker	3.50	15.0	1	3	No	3	Yes	No	No	No	No	3.50	BMS	NA	NA	2	2	2	No	2	0	No	No	0
564	560	185+	185+	BMS	Out of Mumbai	65	Female	No	None_Little	No	No	No	2015	Non Smoker	2.50	32.0	2	3	No	2	Yes	Yes	No	No	Yes	3.50	NA	BMS	BMS	2	2	2	No	1	4	No	No	0
565	561	304	304	BMS	Out of Mumbai	82	Male	Yes	None_Little	No	No	No	2013	Past Smoker	3.00	30.0	1	2	No	2	No	No	No	No	No	3.00	BMS	NA	NA	2	2	2	No	1	9	Yes	No	1
566	562	544+	544+	BMS	Out of Mumbai	48	Female	Yes	Some_Higher	Yes	Yes	No	2013	Past Smoker	2.50	18.0	1	2	No	2	No	No	Yes	No	No	2.50	NA	BMS	NA	2	2	2	No	2	0	No	No	0
567	563	150	150	DES	Out of Mumbai	45	Female	No	Some_Higher	No	Yes	No	2014	Non Smoker	2.75	18.0	2	3	No	3	Yes	Yes	No	No	Yes	2.75	DES	NA	NA	2	2	1	Yes	1	10	Yes	No	1
568	564	225+	225+	DES	Out of Mumbai	70	Female	No	None_Little	No	No	No	2014	Current Smoker	2.50	33.0	2	1	No	2	Yes	Yes	No	No	Yes	3.50	DES	DES	NA	2	2	2	No	2	0	No	No	0
569	565	189+	189+	DES	Out of Mumbai	35	Male	Yes	Some_Higher	No	Yes	No	2015	Past Smoker	3.50	32.0	1	2	No	3	Yes	Yes	No	No	Yes	3.50	DES	NA	NA	2	2	2	No	2	0	No	No	0
570	566	714+	714+	BMS	Out of Mumbai	50	Male	No	Some_Higher	No	No	No	2012	Non Smoker	3.50	15.0	1	3	No	2	Yes	Yes	No	No	Yes	3.50	NA	NA	BMS	2	2	2	No	2	0	No	No	0
571	567	211+	211+	BMS	Out of Mumbai	60	Male	Yes	Some_Higher	No	Yes	Yes	2014	Past Smoker	3.00	70.0	3	2	No	1	Yes	Yes	No	No	Yes	3.50	BMS	NA	BMS	2	2	2	No	2	0	No	No	0
572	568	537+	537+	BMS	Out of Mumbai	60	Female	No	None_Little	No	No	No	2013	Non Smoker	3.50	30.0	1	3	No	2	No	No	No	No	No	3.50	BMS	NA	NA	2	2	2	No	2	0	No	No	0
573	569	181+	181+	DES	Out of Mumbai	71	Female	No	None_Little	No	No	No	2015	Non Smoker	3.00	41.0	2	3	No	2	No	No	Yes	No	No	3.50	DES	NA	DES	2	2	2	No	2	0	No	No	0
574	570	723+	723+	BMS	Out of Mumbai	67	Male	No	None_Little	No	No	No	2012	Non Smoker	3.25	13.0	1	3	No	3	Yes	Yes	No	No	Yes	3.25	BMS	NA	NA	2	2	2	No	2	0	No	No	0
575	571	554+	554+	BMS	Mumbai	67	Male	Yes	None_Little	No	Yes	No	2012	Non Smoker	3.00	15.0	1	3	No	3	Yes	Yes	No	No	Yes	3.00	NA	BMS	NA	NA	NA	NA	NA	NA	NA	NA	No	0
576	572	690+	690+	DES	Mumbai	55	Female	No	None_Little	No	Yes	No	2012	Current Smoker	2.50	56.0	2	1	No	2	Yes	Yes	No	No	Yes	2.50	DES	DES	NA	NA	NA	NA	NA	NA	NA	NA	No	0
577	573	368+	368+	BMS	Mumbai	45	Male	Yes	Some_Higher	No	Yes	Yes	2013	Non Smoker	3.00	27.0	2	3	No	2	No	No	No	No	No	3.00	NA	BMS	BMS	NA	NA	NA	NA	NA	NA	NA	No	0
578	574	500+	500+	BMS	Mumbai	45	Male	Yes	Some_Higher	Yes	Yes	Yes	2013	Non Smoker	3.00	27.0	2	3	No	3	Yes	Yes	No	No	Yes	3.00	NA	BMS	BMS	NA	NA	NA	NA	NA	NA	NA	No	0
579	575	757+	757+	BMS	Out of Mumbai	60	Male	No	Some_Higher	No	Yes	No	2012	Current Smoker	2.75	32.0	2	1	No	3	Yes	Yes	No	No	Yes	3.00	NA	NA	BMS	NA	NA	NA	NA	NA	NA	NA	No	0
580	576	302+	302+	DES	Mumbai	52	Male	Yes	Some_Higher	No	No	No	2015	Non Smoker	3.50	15.0	1	3	No	1	Yes	Yes	No	No	Yes	3.50	DES	NA	NA	2	2	2	No	2	0	No	No	0
581	577	533+	533+	BMS	Mumbai	32	Male	Yes	Some_Higher	Yes	No	Yes	2013	Non Smoker	2.50	24.0	1	3	No	3	Yes	Yes	No	No	Yes	2.50	BMS	NA	NA	2	2	2	No	2	0	No	No	0
582	578	324+	324+	DES	Mumbai	61	Male	No	None_Little	No	No	No	2013	Non Smoker	3.00	16.0	1	3	No	2	Yes	Yes	No	No	Yes	3.00	DES	NA	NA	NA	NA	NA	NA	NA	NA	NA	No	0
583	579	338+	338+	BMS	Mumbai	47	Male	No	None_Little	No	No	No	2013	Non Smoker	2.50	18.0	1	3	No	3	Yes	No	Yes	No	Yes	2.50	NA	BMS	NA	2	2	2	No	2	0	No	No	0
584	580	515+	515+	DES	Mumbai	56	Male	Yes	None_Little	No	No	No	2013	Non Smoker	2.75	28.0	1	3	No	3	Yes	Yes	No	No	Yes	2.75	DES	NA	NA	2	2	2	No	2	0	No	No	0
585	581	296	296	BMS	Mumbai	56	Male	Yes	Some_Higher	No	No	No	2012	Non Smoker	3.00	18.0	1	3	No	2	Yes	Yes	No	No	Yes	3.00	NA	NA	BMS	2	2	2	No	1	10	Yes	No	1
586	582	183+	183+	DES	Mumbai	52	Male	Yes	None_Little	Yes	Yes	No	2015	Non Smoker	3.00	13.0	1	3	No	3	Yes	Yes	No	No	Yes	3.00	NA	NA	DES	2	2	2	No	2	0	No	No	0
587	583	4	4	BMS	Out of Mumbai	38	Male	Yes	None_Little	No	Yes	No	2012	Non Smoker	2.50	98.0	4	3	No	3	Yes	Yes	No	No	Yes	2.50	NA	BMS	BMS	1	2	2	No	1	10	Yes	No	1
588	584	184+	184+	DES	Mumbai	45	Female	Yes	Some_Higher	No	No	No	2015	Non Smoker	3.00	18.0	1	3	No	1	Yes	Yes	No	No	Yes	3.00	DES	NA	NA	2	2	2	No	2	0	No	No	0
589	585	719+	719+	BMS	Mumbai	63	Male	Yes	None_Little	No	No	No	2012	Non Smoker	2.50	30.0	2	3	No	3	Yes	No	No	No	No	3.00	BMS	NA	BMS	2	2	2	No	2	0	No	No	0
590	586	193+	193+	DES	Out of Mumbai	70	Male	No	None_Little	No	No	No	2015	Past Smoker	3.00	28.0	2	2	No	2	Yes	Yes	No	No	Yes	3.00	DES	DES	NA	2	2	2	No	2	0	No	No	0
591	587	551+	551+	BMS	Mumbai	54	Male	Yes	Some_Higher	No	No	No	2012	Current Smoker	3.50	15.0	1	1	Yes	2	No	No	No	No	No	3.50	BMS	NA	NA	2	2	2	No	2	0	No	No	0
592	588	596+	596+	BMS	Mumbai	46	Male	Yes	None_Little	No	No	No	2013	Current Smoker	2.50	23.0	1	1	No	2	Yes	Yes	No	No	Yes	2.50	NA	BMS	NA	NA	NA	NA	NA	NA	NA	NA	No	0
593	589	689+	689+	BMS	Out of Mumbai	73	Female	No	None_Little	Yes	No	No	2012	Non Smoker	2.50	18.0	1	3	No	2	Yes	No	No	No	No	2.50	NA	BMS	NA	2	2	2	No	2	0	No	No	0
594	590	187+	187+	BMS	Out of Mumbai	35	Male	No	None_Little	No	Yes	Yes	2015	Non Smoker	2.75	52.0	2	3	No	3	Yes	No	Yes	No	Yes	3.00	BMS	NA	NA	2	2	2	No	2	0	No	No	0
595	591	611+	611+	BMS	Out of Mumbai	60	Male	No	Some_Higher	No	Yes	No	2013	Non Smoker	2.50	20.0	1	3	No	0	Yes	Yes	No	No	Yes	2.50	BMS	NA	NA	NA	NA	NA	NA	NA	NA	NA	No	0
596	592	482+	482+	BMS	Out of Mumbai	60	Male	No	Some_Higher	No	No	No	2013	Current Smoker	3.50	24.0	1	1	No	1	Yes	Yes	No	No	Yes	3.50	BMS	NA	NA	2	2	2	No	2	0	No	No	0
597	593	183+	183+	DES	Out of Mumbai	69	Male	No	Some_Higher	No	Yes	No	2015	Non Smoker	2.50	35.0	2	3	No	1	Yes	Yes	No	No	Yes	3.00	DES	NA	DES	2	2	2	No	2	0	No	No	0
598	594	771+	771+	BMS	Out of Mumbai	55	Female	Yes	Some_Higher	No	No	Yes	2012	Past Smoker	3.00	30.0	1	2	No	2	Yes	Yes	No	No	Yes	3.00	BMS	NA	NA	2	2	2	No	2	0	No	No	0
599	595	724+	724+	BMS	Out of Mumbai	65	Male	Yes	Some_Higher	No	Yes	No	2014	Non Smoker	2.75	56.0	2	3	No	3	Yes	Yes	No	No	Yes	3.00	NA	NA	BMS	2	2	2	No	2	0	No	No	0
600	596	190+	190+	BMS	Out of Mumbai	63	Female	No	None_Little	No	No	No	2015	Non Smoker	2.75	18.0	1	3	No	2	Yes	Yes	No	No	Yes	2.75	BMS	NA	NA	2	2	2	No	2	0	No	No	0
601	597	85+	85+	DES	Mumbai	45	Male	Yes	Some_Higher	No	No	Yes	2014	Non Smoker	2.50	38.0	2	3	No	2	Yes	Yes	No	No	Yes	3.00	DES	DES	NA	2	2	2	No	2	0	No	No	0
602	598	183+	183+	DES	Out of Mumbai	65	Male	No	Some_Higher	No	No	No	2015	Non Smoker	3.00	18.0	1	3	No	2	Yes	Yes	No	No	Yes	3.00	DES	NA	NA	2	2	2	No	2	0	No	No	0
603	599	187+	187+	BMS	Out of Mumbai	59	Female	No	None_Little	No	No	Yes	2015	Non Smoker	2.75	76.0	4	3	No	3	Yes	Yes	No	No	Yes	3.50	DES	BMS	NA	2	2	2	No	2	0	No	No	0
604	600	516+	516+	BMS	Out of Mumbai	72	Male	No	None_Little	No	No	No	2013	Non Smoker	3.00	48.0	2	3	No	2	Yes	Yes	No	No	Yes	3.50	NA	NA	BMS	2	2	2	No	2	0	No	No	0
605	601	651+	651+	DES	Out of Mumbai	45	Male	Yes	None_Little	No	No	No	2013	Non Smoker	2.75	23.0	1	3	No	1	Yes	Yes	No	No	Yes	2.75	DES	NA	NA	2	2	2	No	1	3	No	No	0
606	602	761+	761+	DES	Out of Mumbai	65	Male	No	None_Little	No	No	No	2012	Non Smoker	2.25	26.0	2	3	No	2	Yes	Yes	No	No	Yes	2.50	DES	DES	NA	2	2	2	No	2	0	No	No	0
607	603	729+	729+	DES	Out of Mumbai	42	Male	Yes	Some_Higher	Yes	Yes	No	2014	Non Smoker	3.50	36.0	2	3	No	1	Yes	Yes	No	No	Yes	3.50	DES	NA	DES	2	2	2	No	2	0	No	No	0
608	604	747+	747+	DES	Mumbai	40	Male	No	Some_Higher	No	No	No	2014	Non Smoker	2.50	24.0	1	3	No	2	Yes	Yes	No	No	Yes	2.50	NA	DES	NA	2	2	2	No	1	0	No	No	0
609	605	529+	529+	BMS	Mumbai	52	Male	Yes	None_Little	No	Yes	No	2013	Non Smoker	3.50	18.0	1	3	No	2	Yes	Yes	No	No	Yes	3.50	NA	NA	BMS	2	2	2	No	2	0	No	No	0
610	606	710+	710+	DES	Mumbai	57	Male	No	Some_Higher	Yes	No	No	2012	Non Smoker	2.50	29.0	1	3	No	3	Yes	No	Yes	No	Yes	2.50	DES	NA	NA	2	2	2	No	2	0	No	No	0
611	607	292+	292+	DES	Out of Mumbai	64	Male	Yes	Some_Higher	No	No	Yes	2014	Non Smoker	2.50	51.0	2	3	No	1	Yes	Yes	No	No	Yes	2.75	DES	DES	NA	NA	NA	NA	NA	NA	NA	NA	No	0
612	608	425+	425+	DES	Mumbai	49	Male	No	Some_Higher	No	No	No	2013	Non Smoker	3.50	19.0	1	3	No	2	Yes	Yes	No	No	Yes	3.50	DES	NA	NA	NA	NA	NA	NA	NA	NA	NA	No	0
613	609	436+	436+	BMS	Mumbai	62	Male	No	None_Little	No	No	No	2013	Non Smoker	3.00	24.0	1	3	No	1	Yes	No	Yes	No	Yes	3.00	BMS	NA	NA	2	2	2	No	2	0	No	No	0
614	610	720+	720+	BMS	Out of Mumbai	56	Male	Yes	Some_Higher	No	No	No	2012	Non Smoker	2.75	36.0	2	3	No	2	Yes	No	Yes	No	Yes	3.00	BMS	NA	NA	2	2	2	No	2	0	No	No	0
615	611	533+	533+	DES	Mumbai	53	Male	Yes	Some_Higher	Yes	Yes	Yes	2013	Non Smoker	3.00	46.0	2	3	No	2	Yes	Yes	No	No	Yes	3.50	NA	NA	DES	2	2	2	No	2	0	No	No	0
616	612	620+	620+	BMS	Out of Mumbai	51	Female	No	Some_Higher	Yes	No	No	2013	Non Smoker	2.75	20.0	1	3	No	1	Yes	No	No	No	No	2.75	BMS	NA	NA	2	2	2	No	2	0	No	No	0
617	613	636+	636+	DES	Out of Mumbai	57	Male	Yes	Some_Higher	No	No	No	2013	Non Smoker	2.75	33.0	1	3	No	3	Yes	Yes	No	No	Yes	2.75	DES	NA	NA	2	2	2	No	2	0	No	No	0
618	614	683+	683+	BMS	Mumbai	30	Male	Yes	Some_Higher	Yes	No	No	2013	Non Smoker	2.75	36.0	1	3	No	1	Yes	Yes	No	No	Yes	4.00	BMS	NA	NA	2	2	2	No	2	0	No	No	0
619	615	728+	728+	DES	Out of Mumbai	48	Female	No	None_Little	No	Yes	No	2014	Non Smoker	2.50	45.0	1	3	No	1	Yes	Yes	No	No	Yes	3.00	DES	NA	NA	2	2	2	No	2	0	No	No	0
620	616	580+	580+	BMS	Mumbai	78	Female	No	None_Little	Yes	Yes	No	2013	Non Smoker	2.50	28.0	1	3	No	2	Yes	No	No	No	No	2.50	BMS	NA	NA	NA	NA	NA	NA	NA	NA	NA	No	0
621	617	412+	412+	DES	Out of Mumbai	50	Male	Yes	None_Little	Yes	Yes	No	2012	Non Smoker	2.50	79.0	2	3	No	3	No	No	No	No	No	3.00	DES	DES	NA	2	2	2	No	1	4	No	No	0
622	618	730+	730+	DES	Out of Mumbai	45	Male	No	Some_Higher	No	No	No	2014	Past Smoker	0.00	54.0	3	2	No	3	Yes	Yes	No	No	Yes	3.50	DES	NA	DES	2	2	2	No	1	3	No	No	0
623	619	1094+	1094+	BMS	Mumbai	57	Male	No	Some_Higher	No	No	No	2013	Current Smoker	2.25	20.0	1	1	No	2	Yes	No	No	No	No	2.25	NA	BMS	NA	2	2	2	No	2	0	No	No	0
624	620	578+	578+	DES	Mumbai	57	Male	No	Some_Higher	No	No	No	2013	Past Smoker	2.50	53.0	2	2	No	3	No	Yes	No	No	No	3.00	DES	DES	NA	2	2	2	No	2	0	No	No	0
625	621	573+	573+	BMS	Mumbai	63	Male	No	Some_Higher	No	No	Yes	2013	Non Smoker	2.50	25.0	1	3	No	3	Yes	Yes	No	No	Yes	2.50	BMS	NA	NA	2	2	2	No	2	0	No	No	0
626	622	585+	585+	DES	Mumbai	56	Male	Yes	Some_Higher	Yes	Yes	No	2013	Non Smoker	3.00	24.0	1	3	No	2	Yes	Yes	No	No	Yes	3.00	DES	NA	NA	2	2	2	No	2	0	No	No	0
627	623	822+	822+	BMS	Mumbai	65	Male	No	Some_Higher	No	No	No	2012	Non Smoker	2.75	42.0	2	3	No	3	Yes	Yes	No	No	Yes	2.75	BMS	NA	NA	2	2	2	No	2	0	No	No	0
628	624	551+	551+	BMS	Mumbai	62	Male	No	None_Little	Yes	Yes	No	2013	Past Smoker	2.75	15.0	1	2	No	2	Yes	Yes	No	No	Yes	2.75	BMS	NA	NA	2	2	2	No	2	0	No	No	0
629	625	797+	797+	BMS	Mumbai	57	Male	Yes	Some_Higher	No	Yes	No	2012	Non Smoker	3.00	15.0	1	3	No	2	Yes	Yes	No	No	Yes	3.00	NA	BMS	NA	2	2	2	No	2	0	No	No	0
630	626	518+	518+	BMS	Mumbai	36	Male	Yes	Some_Higher	No	No	No	2012	Past Smoker	2.75	28.0	1	2	No	2	Yes	Yes	No	No	Yes	2.75	BMS	NA	NA	2	2	2	No	2	0	No	No	0
631	627	771+	771+	BMS	Mumbai	50	Male	No	Some_Higher	Yes	Yes	No	2012	Non Smoker	2.50	18.0	1	3	No	2	Yes	No	No	No	No	2.50	BMS	NA	NA	NA	NA	NA	NA	NA	NA	NA	No	0
632	628	334+	334+	DES	Out of Mumbai	53	Male	No	None_Little	No	No	No	2013	Non Smoker	2.50	18.0	1	3	No	2	Yes	Yes	No	No	Yes	2.50	DES	NA	NA	2	2	2	No	2	0	No	No	0
633	629	569+	569+	BMS	Out of Mumbai	53	Male	Yes	Some_Higher	Yes	No	No	2013	Non Smoker	2.50	28.0	2	3	No	2	Yes	No	No	No	No	2.75	NA	BMS	BMS	2	2	2	No	2	0	No	No	0
634	630	845+	845+	BMS	Out of Mumbai	46	Male	Yes	None_Little	No	No	No	2012	Non Smoker	3.00	23.0	1	3	No	3	Yes	No	No	No	No	3.00	BMS	NA	NA	2	2	2	No	1	4	No	No	0
635	631	522+	522+	DES	Mumbai	41	Male	Yes	Some_Higher	Yes	No	No	2012	Non Smoker	2.75	81.0	1	3	No	3	Yes	Yes	No	No	Yes	3.50	NA	NA	DES	2	2	2	No	2	0	No	No	0
636	632	719+	719+	DES	Mumbai	42	Female	No	None_Little	No	Yes	No	2014	Non Smoker	2.75	32.0	2	3	No	3	No	Yes	No	No	No	3.00	DES	NA	NA	2	2	2	No	2	0	No	No	0
637	633	623+	623+	DES	Mumbai	43	Female	Yes	None_Little	No	No	No	2013	Past Smoker	2.25	66.0	1	2	No	2	Yes	Yes	No	No	Yes	2.50	NA	DES	NA	2	2	2	No	2	0	No	No	0
638	634	363+	363+	BMS	Mumbai	48	Male	Yes	Some_Higher	No	Yes	Yes	2013	Past Smoker	2.75	16.0	1	2	No	2	Yes	Yes	No	No	Yes	2.75	BMS	NA	NA	2	2	2	No	2	0	No	No	0
639	635	713+	713+	DES	Out of Mumbai	65	Male	No	None_Little	No	No	No	2012	Past Smoker	0.00	13.0	1	2	Yes	3	Yes	Yes	No	No	Yes	3.50	DES	NA	NA	2	2	2	No	2	0	No	No	0
640	636	638+	638+	BMS	Mumbai	55	Male	Yes	Some_Higher	No	No	No	2012	Past Smoker	3.00	30.0	1	2	No	2	Yes	Yes	No	No	Yes	3.00	BMS	NA	NA	1	2	2	No	2	0	No	No	0
641	637	120+	120+	BMS	Out of Mumbai	60	Female	No	Some_Higher	Yes	No	No	2014	Non Smoker	2.50	18.0	1	3	No	3	Yes	Yes	No	No	Yes	2.50	NA	BMS	NA	2	2	2	No	2	0	No	No	0
642	638	655+	655+	BMS	Mumbai	46	Male	Yes	Some_Higher	No	No	No	2012	Non Smoker	2.75	38.0	1	3	No	3	Yes	No	No	No	No	3.00	BMS	NA	NA	2	2	2	No	2	0	No	No	0
643	639	183+	183+	DES	Mumbai	51	Male	Yes	None_Little	No	No	No	2015	Non Smoker	3.00	38.0	1	3	No	1	Yes	Yes	No	No	Yes	3.00	DES	NA	NA	2	2	2	No	2	0	No	No	0
644	640	600+	600+	BMS	Mumbai	55	Male	Yes	Some_Higher	No	No	No	2012	Non Smoker	NA	NA	NA	3	No	2	Yes	Yes	No	No	Yes	NA	NA	BMS	NA	NA	NA	NA	NA	NA	NA	NA	No	0
645	641	301+	301+	DES	Mumbai	71	Male	Yes	None_Little	No	Yes	No	2013	Non Smoker	3.00	56.0	2	3	No	2	Yes	Yes	No	No	Yes	3.75	DES	DES	NA	NA	NA	NA	NA	NA	NA	NA	No	0
646	642	598+	598+	BMS	Mumbai	45	Female	No	None_Little	No	No	Yes	2013	Non Smoker	2.50	60.0	2	3	No	2	Yes	Yes	No	No	Yes	3.50	DES	BMS	NA	NA	NA	NA	NA	NA	NA	NA	No	0
647	643	556+	556+	BMS	Mumbai	37	Male	Yes	Some_Higher	No	No	Yes	2012	Past Smoker	2.50	15.0	1	2	No	2	Yes	Yes	No	No	Yes	2.50	BMS	NA	NA	2	2	2	No	2	0	No	No	0
649	644	549+	549+	DES	Mumbai	39	Male	Yes	Some_Higher	No	No	No	2013	Non Smoker	3.00	43.0	2	3	No	2	Yes	Yes	No	No	Yes	3.50	DES	DES	NA	NA	NA	NA	NA	NA	NA	NA	No	0
650	645	674+	674+	DES	Out of Mumbai	42	Male	Yes	Some_Higher	No	No	No	2012	Non Smoker	3.00	16.0	1	3	No	0	Yes	Yes	No	No	Yes	3.00	DES	NA	NA	2	2	2	No	2	0	No	No	0
651	646	204+	204+	BMS	Out of Mumbai	70	Male	Yes	None_Little	Yes	Yes	No	2014	Non Smoker	2.50	50.0	2	3	No	2	Yes	Yes	No	No	Yes	2.50	BMS	BMS	NA	2	2	2	No	2	0	No	No	0
652	647	182+	182+	DES	Out of Mumbai	73	Male	No	None_Little	No	No	No	2015	Non Smoker	3.00	20.0	1	3	No	1	Yes	Yes	No	No	Yes	3.00	DES	NA	NA	2	2	2	No	2	0	No	No	0
653	648	516+	516+	BMS	Out of Mumbai	69	Male	No	Some_Higher	Yes	Yes	No	2012	Non Smoker	NA	NA	1	3	No	3	Yes	Yes	No	No	Yes	NA	BMS	NA	NA	2	2	2	No	2	0	No	No	0
654	649	195+	195+	BMS	Out of Mumbai	67	Female	No	None_Little	No	No	No	2015	Non Smoker	3.00	20.0	1	3	No	3	Yes	Yes	No	No	Yes	3.00	BMS	NA	NA	2	2	2	No	2	0	No	No	0
655	650	608+	608+	BMS	Out of Mumbai	55	Male	Yes	None_Little	No	Yes	No	2013	Non Smoker	3.50	23.0	1	3	No	2	Yes	No	Yes	No	Yes	3.50	BMS	NA	NA	NA	NA	NA	NA	NA	NA	NA	No	0
656	651	251+	251+	DES	Out of Mumbai	69	Male	No	Some_Higher	Yes	No	No	2014	Non Smoker	2.75	49.0	2	3	No	2	Yes	Yes	No	No	Yes	3.00	NA	DES	DES	2	2	2	No	2	0	No	No	0
657	652	191+	191+	DES	Out of Mumbai	42	Male	Yes	Some_Higher	Yes	Yes	Yes	2015	Current Smoker	2.75	19.0	1	1	No	2	No	No	Yes	No	No	2.75	DES	NA	NA	2	2	2	No	1	4	No	No	0
658	653	525+	525+	BMS	Out of Mumbai	65	Male	No	Some_Higher	No	No	No	2013	Past Smoker	3.50	20.0	1	2	No	2	Yes	Yes	No	No	Yes	3.50	BMS	NA	NA	2	2	2	No	1	5	No	Yes	0
659	654	571+	571+	BMS	Out of Mumbai	53	Male	Yes	None_Little	No	No	No	2013	Non Smoker	2.75	16.0	1	3	No	2	Yes	Yes	No	No	Yes	2.75	BMS	NA	NA	2	2	2	No	2	0	No	No	0
660	655	693+	693+	BMS	Out of Mumbai	55	Female	No	None_Little	No	Yes	Yes	2012	Non Smoker	2.50	15.0	1	3	No	2	Yes	Yes	Yes	No	Yes	2.50	BMS	NA	NA	1	2	2	No	2	0	No	No	0
661	656	270+	270+	DES	Out of Mumbai	50	Male	Yes	Some_Higher	No	No	No	2014	Past Smoker	3.00	33.0	2	2	No	2	Yes	Yes	No	No	Yes	4.00	DES	DES	NA	2	2	2	No	2	0	No	No	0
662	657	563+	563+	BMS	Out of Mumbai	50	Male	No	Some_Higher	Yes	No	No	2013	Non Smoker	2.75	19.0	1	3	No	1	Yes	Yes	Yes	No	Yes	2.75	BMS	NA	NA	2	2	2	No	2	0	No	No	0
663	658	385+	385+	BMS	Out of Mumbai	74	Male	No	None_Little	Yes	No	Yes	2013	Non Smoker	2.75	23.0	1	3	No	2	No	No	No	No	No	2.75	BMS	NA	NA	2	2	2	No	2	0	No	No	0
664	659	92+	92+	DES	Out of Mumbai	72	Female	No	Some_Higher	No	No	No	2014	Non Smoker	2.50	40.0	2	3	No	2	Yes	Yes	No	No	Yes	2.50	DES	NA	DES	2	2	2	No	2	0	No	No	0
665	660	251+	251+	BMS	Out of Mumbai	65	Male	Yes	None_Little	No	No	No	2014	Non Smoker	2.50	23.0	2	3	No	2	Yes	Yes	No	No	Yes	3.50	NA	BMS	NA	NA	NA	NA	NA	NA	NA	NA	No	0
666	661	147+	147+	BMS	Out of Mumbai	43	Male	Yes	Some_Higher	No	No	No	2014	Non Smoker	2.75	50.0	1	3	No	1	Yes	Yes	No	No	Yes	3.00	BMS	NA	NA	2	2	2	No	2	0	No	No	0
667	662	655+	655+	DES	Out of Mumbai	68	Female	No	Some_Higher	Yes	Yes	No	2012	Non Smoker	2.25	18.0	1	3	No	3	No	Yes	No	No	No	2.25	NA	DES	NA	2	2	2	No	1	2	No	No	0
668	663	190+	190+	BMS	Out of Mumbai	45	Female	No	None_Little	No	Yes	No	2015	Non Smoker	2.75	10.0	1	3	No	3	Yes	Yes	No	No	Yes	2.75	BMS	NA	NA	2	2	2	No	1	8	Yes	No	0
669	664	155+	155+	DES	Out of Mumbai	38	Male	Yes	Some_Higher	No	No	No	2014	Non Smoker	3.00	58.0	2	3	No	2	No	No	No	No	No	3.50	DES	NA	DES	2	2	2	No	2	0	No	No	0
670	665	183+	183+	DES	Out of Mumbai	50	Female	No	None_Little	No	Yes	Yes	2015	Current Smoker	2.50	36.0	1	1	No	2	Yes	Yes	No	No	Yes	2.50	DES	NA	NA	2	2	2	No	1	5	No	Yes	0
671	666	760+	760+	BMS	Out of Mumbai	71	Male	No	Some_Higher	No	No	No	2012	Non Smoker	NA	NA	NA	3	No	0	No	No	No	No	No	NA	BMS	NA	NA	2	2	2	No	1	5	No	Yes	0
672	667	296+	296+	DES	Out of Mumbai	52	Male	Yes	Some_Higher	No	Yes	Yes	2013	Current Smoker	2.50	43.0	2	1	No	2	Yes	Yes	No	No	Yes	2.50	DES	NA	NA	NA	NA	NA	NA	NA	NA	NA	No	0
673	668	779+	779+	BMS	Out of Mumbai	55	Female	No	None_Little	Yes	Yes	No	2012	Non Smoker	3.00	40.0	2	3	No	2	Yes	No	No	No	No	3.00	BMS	NA	NA	2	2	2	No	2	0	No	No	0
674	669	367+	367+	BMS	Out of Mumbai	49	Male	No	None_Little	Yes	Yes	No	2014	Current Smoker	3.50	44.0	2	1	Yes	4	Yes	Yes	No	No	Yes	3.50	BMS	NA	BMS	NA	NA	NA	NA	NA	NA	NA	No	0
675	670	59+	59+	BMS	Out of Mumbai	50	Male	Yes	None_Little	No	No	Yes	2014	Past Smoker	2.25	38.0	2	2	No	2	Yes	Yes	No	No	Yes	2.75	NA	BMS	BMS	2	2	2	No	1	4	No	No	0
676	671	530+	530+	BMS	Out of Mumbai	60	Male	No	Some_Higher	No	Yes	Yes	2013	Past Smoker	2.75	13.0	1	2	No	2	Yes	Yes	No	No	Yes	2.75	NA	NA	BMS	2	2	2	No	1	4	No	No	0
677	672	183+	183+	BMS	Out of Mumbai	64	Male	Yes	None_Little	No	No	No	2015	Current Smoker	2.25	36.0	2	1	No	2	Yes	Yes	No	No	Yes	2.50	BMS	NA	NA	2	2	2	No	2	0	No	No	0
678	673	150+	150+	DES	Out of Mumbai	55	Female	No	None_Little	No	No	No	2014	Non Smoker	2.50	27.0	2	3	No	2	Yes	Yes	No	No	Yes	4.00	DES	NA	DES	2	2	2	No	2	0	No	No	0
679	674	278+	278+	DES	Out of Mumbai	54	Male	Yes	Some_Higher	Yes	Yes	No	2014	Current Smoker	3.00	16.0	1	1	No	2	Yes	Yes	No	No	Yes	3.00	NA	NA	DES	NA	NA	NA	NA	NA	NA	NA	No	0
680	675	187+	187+	DES	Out of Mumbai	48	Male	Yes	None_Little	Yes	No	Yes	2015	Non Smoker	3.00	20.0	1	3	No	3	Yes	No	No	No	No	3.00	DES	NA	NA	2	2	2	No	2	0	No	No	0
681	676	632+	632+	BMS	Out of Mumbai	38	Male	Yes	None_Little	No	Yes	No	2013	Non Smoker	3.00	28.0	1	3	No	2	Yes	Yes	No	No	Yes	3.00	BMS	NA	NA	2	2	2	No	1	5	No	Yes	0
682	677	418+	418+	DES	Out of Mumbai	75	Male	No	None_Little	No	No	No	2013	Non Smoker	3.00	56.0	2	3	No	2	Yes	Yes	No	No	Yes	3.00	NA	DES	DES	2	2	2	No	2	0	No	No	0
683	678	689+	689+	DES	Out of Mumbai	50	Male	Yes	Some_Higher	Yes	Yes	No	2012	Non Smoker	2.75	33.0	1	3	No	3	No	Yes	Yes	No	No	2.75	NA	NA	DES	2	2	2	No	2	0	No	No	0
684	679	22	22	DES	Out of Mumbai	65	Female	No	None_Little	Yes	No	No	2015	Non Smoker	2.50	36.0	1	3	No	1	No	No	No	No	No	3.00	NA	NA	DES	2	2	2	No	1	10	Yes	No	1
685	680	184+	184+	BMS	Out of Mumbai	63	Male	Yes	None_Little	No	No	No	2015	Current Smoker	4.00	15.0	1	1	No	3	Yes	Yes	No	No	Yes	4.00	NA	NA	BMS	2	2	2	No	2	0	No	No	0
686	681	183+	183+	DES	Out of Mumbai	57	Male	Yes	Some_Higher	No	No	No	2015	Non Smoker	2.75	30.0	1	3	No	3	Yes	Yes	No	No	Yes	2.75	DES	NA	NA	2	2	2	No	2	0	No	No	0
687	682	725+	725+	BMS	Out of Mumbai	50	Male	No	Some_Higher	Yes	Yes	Yes	2014	Non Smoker	2.50	43.0	2	3	No	1	Yes	Yes	No	No	Yes	2.50	BMS	BMS	NA	2	2	2	No	2	0	No	No	0
688	683	531+	531+	DES	Out of Mumbai	54	Male	No	Some_Higher	No	Yes	No	2013	Non Smoker	3.50	15.0	1	3	No	2	Yes	Yes	No	No	Yes	3.50	DES	NA	NA	2	2	2	No	1	6	No	Yes	0
689	684	182+	182+	DES	Out of Mumbai	35	Male	No	Some_Higher	No	No	No	2015	Past Smoker	3.50	19.0	1	2	No	2	Yes	No	Yes	No	Yes	3.50	NA	NA	DES	2	2	2	No	2	0	No	No	0
690	685	731+	731+	BMS	Out of Mumbai	65	Male	No	Some_Higher	Yes	Yes	No	2012	Non Smoker	2.75	3.0	1	3	No	2	Yes	Yes	No	No	Yes	2.75	NA	BMS	NA	2	2	2	No	2	0	No	No	0
691	686	280+	280+	DES	Out of Mumbai	50	Female	No	None_Little	No	Yes	No	2014	Non Smoker	3.00	43.0	2	3	No	2	No	Yes	No	No	No	3.00	DES	NA	NA	NA	NA	NA	NA	NA	NA	NA	No	0
692	687	513+	513+	DES	Out of Mumbai	64	Male	Yes	Some_Higher	No	Yes	No	2012	Non Smoker	3.50	37.0	1	3	No	2	No	No	No	No	No	3.50	NA	NA	DES	2	2	NA	NA	2	0	No	No	0
693	688	709+	709+	BMS	Out of Mumbai	63	Male	No	None_Little	No	Yes	No	2014	Non Smoker	2.50	44.0	2	3	No	1	Yes	Yes	No	No	Yes	3.50	NA	BMS	DES	2	2	2	No	2	0	No	No	0
694	689	715+	715+	BMS	Out of Mumbai	75	Male	No	None_Little	No	No	No	2012	Past Smoker	2.50	48.0	2	2	No	2	No	No	No	No	No	2.75	BMS	NA	BMS	2	2	2	No	2	0	No	No	0
695	690	748+	748+	DES	Out of Mumbai	58	Male	No	Some_Higher	No	Yes	No	2014	Non Smoker	2.75	38.0	2	3	No	1	Yes	Yes	No	No	Yes	3.00	NA	DES	DES	2	2	2	No	1	5	No	Yes	0
696	691	602+	602+	BMS	Out of Mumbai	65	Male	No	Some_Higher	No	No	No	2013	Past Smoker	3.50	16.0	1	2	No	2	Yes	Yes	No	No	Yes	3.50	NA	NA	BMS	2	2	2	No	2	0	No	No	0
697	692	791+	791+	BMS	Out of Mumbai	74	Male	No	Some_Higher	Yes	Yes	No	2012	Past Smoker	3.00	38.0	1	2	No	3	Yes	Yes	No	No	Yes	3.00	BMS	NA	NA	2	2	2	No	2	0	No	No	0
698	693	655+	655+	BMS	Out of Mumbai	67	Female	No	None_Little	Yes	Yes	No	2013	Non Smoker	3.00	13.0	1	3	No	0	Yes	No	No	No	No	3.00	NA	NA	BMS	NA	NA	NA	NA	NA	NA	NA	No	0
699	694	501+	501+	BMS	Out of Mumbai	69	Male	No	None_Little	No	No	No	2012	Past Smoker	2.50	29.0	1	2	No	2	Yes	Yes	No	No	Yes	2.50	BMS	NA	NA	2	2	2	No	2	0	No	No	0
700	695	255+	255+	DES	Out of Mumbai	55	Male	No	Some_Higher	No	Yes	No	2014	Non Smoker	2.50	35.0	2	3	No	2	Yes	Yes	No	No	Yes	3.00	DES	NA	NA	2	2	2	No	2	0	No	No	0
701	696	550+	550+	BMS	Out of Mumbai	50	Male	No	None_Little	Yes	No	No	2013	Non Smoker	2.75	16.0	1	3	No	2	Yes	Yes	No	No	Yes	2.75	BMS	NA	NA	2	2	2	No	2	0	No	No	0
702	697	185+	185+	DES	Out of Mumbai	65	Female	No	None_Little	No	Yes	No	2015	Current Smoker	2.75	32.0	2	1	No	2	Yes	Yes	No	No	Yes	2.75	NA	NA	DES	2	2	2	No	2	0	No	No	0
703	698	203+	203+	DES	Out of Mumbai	70	Female	No	None_Little	No	No	No	2014	Non Smoker	3.00	24.0	1	3	No	1	Yes	Yes	No	No	Yes	3.00	NA	NA	DES	2	2	2	No	2	0	No	No	0
704	699	772+	772+	BMS	Mumbai	60	Male	Yes	None_Little	No	No	No	2012	Non Smoker	2.50	20.0	2	3	No	3	Yes	Yes	No	No	Yes	2.75	NA	BMS	BMS	2	2	2	No	1	5	No	Yes	0
706	700	673+	673+	DES	Out of Mumbai	72	Female	No	Some_Higher	Yes	Yes	Yes	2012	Non Smoker	3.50	13.0	1	3	No	3	No	Yes	No	No	No	3.50	DES	NA	NA	2	2	2	No	2	0	No	No	0
707	701	847+	847+	BMS	Mumbai	36	Male	Yes	Some_Higher	No	No	No	2012	Current Smoker	3.25	20.0	1	1	No	3	Yes	No	No	No	No	3.25	BMS	NA	NA	2	2	2	No	2	0	No	No	0
708	702	704+	704+	DES	Out of Mumbai	70	Male	No	None_Little	Yes	No	No	2012	Non Smoker	2.75	71.0	2	3	No	2	Yes	Yes	No	No	Yes	3.00	DES	DES	NA	2	2	2	No	2	0	No	No	0
709	703	183+	183+	DES	Mumbai	64	Male	No	Some_Higher	No	Yes	No	2015	Non Smoker	3.00	32.0	1	3	No	2	Yes	Yes	No	No	Yes	3.00	DES	NA	NA	2	2	2	No	2	0	No	No	0
710	704	646+	646+	DES	Out of Mumbai	73	Male	No	None_Little	No	No	No	2013	Non Smoker	3.50	33.0	1	3	No	3	Yes	Yes	No	No	Yes	3.50	NA	NA	DES	2	2	2	No	2	0	No	No	0
711	705	1110+	1110+	BMS	Mumbai	52	Male	No	None_Little	Yes	Yes	No	2013	Non Smoker	3.50	42.0	2	3	No	1	No	Yes	No	No	No	3.50	NA	NA	BMS	2	2	2	No	2	0	No	No	0
712	706	619+	619+	DES	Mumbai	45	Female	No	Some_Higher	No	No	No	2013	Non Smoker	3.00	4.0	1	3	No	2	No	No	No	No	No	3.00	NA	NA	DES	2	2	2	No	2	0	No	No	0
713	707	637+	637+	DES	Mumbai	41	Male	Yes	Some_Higher	No	No	No	2013	Non Smoker	2.50	13.0	1	3	No	2	Yes	Yes	No	No	Yes	2.50	NA	DES	NA	2	2	2	No	2	0	No	No	0
714	708	513+	513+	DES	Mumbai	48	Male	Yes	None_Little	No	No	No	2013	Non Smoker	3.50	32.0	1	3	No	3	Yes	Yes	No	No	Yes	3.50	DES	NA	NA	NA	NA	NA	NA	NA	NA	NA	No	0
715	709	576+	576+	DES	Mumbai	71	Male	No	Some_Higher	Yes	Yes	No	2013	Non Smoker	2.25	36.0	1	3	No	2	Yes	Yes	No	No	Yes	3.00	DES	NA	NA	2	2	2	No	2	0	No	No	0
716	710	779+	779+	BMS	Mumbai	45	Female	No	Some_Higher	No	Yes	No	2012	Non Smoker	3.25	45.0	2	3	No	2	Yes	Yes	No	No	Yes	3.25	BMS	BMS	NA	2	2	2	No	2	0	No	No	0
717	711	556+	556+	DES	Out of Mumbai	65	Female	No	None_Little	Yes	Yes	No	2013	Non Smoker	3.50	16.0	1	3	No	2	Yes	Yes	No	No	Yes	3.50	DES	NA	NA	NA	NA	NA	NA	NA	NA	NA	No	0
718	712	623+	623+	DES	Out of Mumbai	46	Male	Yes	Some_Higher	No	No	Yes	2013	Past Smoker	3.00	32.0	2	2	No	3	Yes	Yes	No	No	Yes	3.00	DES	DES	NA	2	2	2	No	2	0	No	No	0
719	713	547+	547+	BMS	Mumbai	65	Male	No	Some_Higher	No	Yes	No	2013	Non Smoker	3.00	4.0	1	3	No	3	Yes	No	No	No	No	3.00	NA	BMS	NA	2	2	2	No	1	3	No	No	0
720	714	616+	616+	BMS	Mumbai	67	Male	Yes	Some_Higher	No	No	No	2013	Non Smoker	2.75	36.0	2	3	No	2	Yes	Yes	No	No	Yes	3.00	BMS	BMS	NA	2	2	2	No	2	0	No	No	0
721	715	672+	672+	DES	Out of Mumbai	52	Male	Yes	Some_Higher	Yes	Yes	No	2012	Non Smoker	3.00	19.0	1	3	No	3	Yes	Yes	No	No	Yes	3.00	DES	NA	NA	2	2	2	No	2	0	No	No	0
722	716	506+	506+	BMS	Out of Mumbai	64	Female	No	None_Little	No	No	Yes	2013	Non Smoker	2.50	79.0	3	3	No	3	Yes	Yes	No	No	Yes	3.00	DES	NA	BMS	2	2	2	No	2	0	No	No	0
723	717	515+	574+	BMS	Out of Mumbai	49	Male	Yes	Some_Higher	No	No	No	2012	Non Smoker	3.00	24.0	1	3	No	3	Yes	Yes	No	No	Yes	3.00	BMS	NA	NA	2	2	2	No	1	10	Yes	No	0
724	718	607+	607+	BMS	Mumbai	65	Male	No	Some_Higher	No	No	No	2013	Non Smoker	2.75	29.0	1	3	No	2	Yes	Yes	No	No	Yes	2.75	BMS	NA	NA	2	2	2	No	2	0	No	No	0
725	719	693+	693+	BMS	Mumbai	46	Female	No	Some_Higher	Yes	Yes	No	2012	Non Smoker	2.50	12.0	1	3	No	2	Yes	Yes	No	No	Yes	2.50	BMS	NA	NA	2	2	2	No	2	0	No	No	0
726	720	159	159	DES	Mumbai	55	Male	No	None_Little	Yes	Yes	No	2015	Non Smoker	2.25	19.0	1	3	No	3	No	No	No	No	No	2.25	DES	NA	NA	2	2	2	No	1	5	No	Yes	1
728	721	626+	626+	DES	Mumbai	45	Female	No	None_Little	No	No	No	2013	Non Smoker	3.50	24.0	1	3	No	2	Yes	Yes	No	No	Yes	3.50	NA	DES	NA	2	2	2	No	2	0	No	No	0
729	722	1095+	1091+	BMS	Mumbai	49	Female	No	None_Little	Yes	No	No	2013	Non Smoker	3.00	28.0	1	3	No	1	No	No	No	No	No	3.00	BMS	NA	NA	2	2	2	No	1	10	Yes	No	0
730	723	718+	718+	BMS	Mumbai	54	Male	Yes	Some_Higher	No	No	No	2012	Non Smoker	NA	NA	3	3	No	0	Yes	Yes	No	No	Yes	NA	BMS	NA	NA	NA	NA	NA	NA	NA	NA	NA	No	0
731	724	704+	704+	DES	Mumbai	46	Male	Yes	None_Little	No	No	No	2012	Past Smoker	3.00	38.0	1	2	No	2	Yes	Yes	No	No	Yes	3.00	DES	NA	NA	2	2	2	No	2	0	No	No	0
732	725	800+	800+	BMS	Mumbai	48	Male	Yes	None_Little	No	No	No	2012	Current Smoker	3.00	40.0	2	1	Yes	1	Yes	No	No	No	No	4.00	BMS	NA	NA	2	2	2	No	2	0	No	No	0
733	726	575+	575+	BMS	Mumbai	68	Male	No	None_Little	No	No	No	2013	Non Smoker	3.50	28.0	1	3	No	2	Yes	Yes	No	No	Yes	3.50	NA	NA	BMS	2	2	2	No	2	0	No	No	0
734	727	798+	798+	BMS	Mumbai	38	Male	No	Some_Higher	No	No	No	2012	Past Smoker	2.50	75.0	3	2	Yes	2	Yes	Yes	No	No	Yes	3.00	NA	NA	BMS	1	1	1	Yes	1	7	No	Yes	0
735	728	669+	669+	BMS	Mumbai	35	Female	No	None_Little	Yes	No	No	2012	Non Smoker	3.50	18.0	1	3	No	2	No	No	No	No	No	3.50	BMS	NA	NA	NA	NA	NA	NA	NA	NA	NA	No	0
736	729	642+	642+	BMS	Mumbai	55	Female	No	None_Little	Yes	No	Yes	2013	Non Smoker	3.50	18.0	1	3	No	3	No	No	No	No	No	3.50	NA	NA	BMS	2	2	2	No	2	0	No	No	0
737	730	439+	439+	BMS	Out of Mumbai	65	Male	No	Some_Higher	No	No	No	2013	Past Smoker	2.50	24.0	1	2	No	2	Yes	Yes	No	No	Yes	2.50	BMS	NA	NA	2	2	2	No	2	0	No	No	0
738	731	183+	183+	BMS	Out of Mumbai	50	Female	No	None_Little	Yes	No	No	2015	Non Smoker	3.00	20.0	1	3	No	2	No	No	No	No	No	3.00	NA	BMS	NA	2	2	2	No	1	6	No	Yes	0
739	732	617+	617+	BMS	Out of Mumbai	52	Male	Yes	Some_Higher	No	No	No	2013	Non Smoker	3.00	51.0	2	3	No	2	Yes	Yes	No	No	Yes	3.00	BMS	NA	BMS	2	2	2	No	2	0	No	No	0
740	733	45	45	DES	Mumbai	52	Male	No	None_Little	Yes	No	No	2013	Non Smoker	2.75	32.0	1	3	No	2	Yes	Yes	No	No	Yes	2.75	DES	NA	NA	2	2	2	No	1	10	Yes	No	1
741	734	620+	620+	BMS	Mumbai	64	Female	Yes	None_Little	No	No	No	2013	Non Smoker	3.00	41.0	2	3	No	3	Yes	No	No	No	No	3.00	BMS	BMS	NA	2	2	2	No	1	5	No	Yes	0
742	735	342+	342+	DES	Out of Mumbai	45	Male	Yes	None_Little	No	No	No	2014	Past Smoker	3.50	24.0	1	2	No	3	No	No	No	No	No	3.50	NA	NA	DES	2	2	2	No	2	0	No	No	0
743	736	713+	713+	DES	Mumbai	42	Male	Yes	Some_Higher	No	Yes	No	2012	Non Smoker	2.50	94.0	2	3	No	3	Yes	Yes	No	No	Yes	3.00	DES	NA	DES	2	2	2	No	2	0	No	No	0
744	737	724+	724+	DES	Out of Mumbai	48	Male	Yes	Some_Higher	Yes	No	No	2014	Non Smoker	2.50	48.0	2	3	Yes	1	Yes	Yes	No	No	Yes	3.00	DES	DES	NA	2	2	2	No	2	0	No	No	0
745	738	510+	510+	BMS	Mumbai	51	Female	No	None_Little	Yes	Yes	No	2013	Non Smoker	3.00	33.0	1	3	No	2	Yes	Yes	No	No	Yes	3.00	NA	NA	BMS	NA	NA	NA	NA	NA	NA	NA	No	0
746	739	706+	706+	BMS	Mumbai	56	Female	No	None_Little	Yes	Yes	Yes	2012	Non Smoker	2.50	24.0	1	3	No	2	Yes	Yes	No	No	Yes	2.50	BMS	NA	NA	2	2	2	No	1	5	No	Yes	0
747	740	395+	596+	BMS	Out of Mumbai	78	Female	No	None_Little	No	No	Yes	2013	Non Smoker	2.50	51.0	3	3	No	3	No	Yes	No	No	No	2.75	BMS	BMS	NA	2	2	2	No	1	10	Yes	No	0
748	741	366+	366+	BMS	Mumbai	60	Male	Yes	None_Little	No	No	No	2014	Past Smoker	2.75	18.0	1	2	Yes	3	Yes	No	Yes	Yes	Yes	2.75	NA	BMS	NA	NA	NA	NA	NA	NA	NA	NA	No	0
749	742	539+	539+	DES	Mumbai	68	Female	No	None_Little	Yes	Yes	Yes	2013	Non Smoker	2.75	58.0	3	3	No	1	Yes	No	No	Yes	Yes	3.00	NA	NA	DES	2	2	2	No	2	0	No	No	0
750	743	632+	632+	BMS	Out of Mumbai	50	Male	Yes	Some_Higher	No	Yes	No	2013	Non Smoker	2.75	48.0	3	3	No	3	Yes	Yes	No	No	Yes	18.00	BMS	BMS	BMS	2	2	2	No	1	3	No	No	0
751	744	185+	185+	BMS	Mumbai	60	Male	Yes	Some_Higher	No	Yes	No	2015	Current Smoker	3.00	36.0	1	1	No	2	No	Yes	No	No	No	3.00	NA	BMS	NA	2	2	2	No	2	0	No	No	0
752	745	810+	810+	BMS	Mumbai	65	Female	No	Some_Higher	Yes	Yes	No	2012	Past Smoker	2.50	46.0	2	2	No	3	Yes	Yes	No	No	Yes	3.00	NA	NA	BMS	2	2	2	No	2	0	No	No	0
753	746	537+	537+	DES	Mumbai	48	Male	Yes	None_Little	No	No	No	2013	Non Smoker	4.00	18.0	1	3	No	3	Yes	Yes	No	No	Yes	4.00	NA	DES	NA	NA	NA	NA	NA	NA	NA	NA	No	0
754	747	646+	646+	BMS	Mumbai	72	Male	No	Some_Higher	No	Yes	No	2013	Non Smoker	3.00	52.0	2	3	No	1	Yes	Yes	No	No	Yes	3.50	NA	BMS	BMS	2	2	2	No	2	0	No	No	0
755	748	188+	188+	DES	Out of Mumbai	63	Male	No	Some_Higher	No	Yes	No	2015	Past Smoker	2.75	16.0	1	2	No	3	Yes	Yes	No	No	Yes	2.75	NA	NA	DES	2	2	2	No	1	8	Yes	No	0
756	749	690+	690+	DES	Mumbai	70	Female	No	None_Little	Yes	No	No	2012	Non Smoker	2.50	41.0	2	3	No	2	Yes	Yes	No	No	Yes	2.75	DES	NA	DES	2	2	2	No	2	0	No	No	0
757	750	103+	103+	BMS	Mumbai	61	Female	No	None_Little	Yes	Yes	No	2013	Non Smoker	2.50	18.0	1	3	No	2	Yes	No	No	No	No	2.50	NA	NA	BMS	NA	NA	NA	NA	NA	NA	NA	No	0
758	751	725+	725+	DES	Mumbai	40	Male	No	Some_Higher	No	No	No	2012	Past Smoker	3.50	18.0	1	2	No	2	Yes	Yes	No	No	Yes	3.50	NA	NA	DES	2	2	2	No	2	0	No	No	0
759	752	607+	607+	DES	Mumbai	45	Male	No	Some_Higher	No	Yes	No	2013	Past Smoker	2.75	18.0	1	2	No	1	Yes	Yes	No	No	Yes	2.75	NA	NA	DES	2	2	2	No	2	0	No	No	0
760	753	709+	709+	DES	Mumbai	47	Male	Yes	Some_Higher	No	No	No	2012	Past Smoker	3.50	23.0	1	2	No	2	Yes	Yes	No	No	Yes	3.50	DES	NA	NA	2	2	2	No	2	0	No	No	0
761	754	187+	187+	DES	Out of Mumbai	38	Male	Yes	Some_Higher	Yes	Yes	No	2015	Past Smoker	3.50	18.0	1	2	No	2	Yes	Yes	No	No	Yes	3.50	DES	NA	NA	2	2	2	No	2	0	No	No	0
762	755	629+	629+	DES	Mumbai	60	Female	No	None_Little	No	Yes	Yes	2012	Non Smoker	2.25	61.0	2	3	No	3	Yes	Yes	No	No	Yes	2.25	DES	NA	NA	2	2	2	No	2	6	No	Yes	0
763	756	676+	676+	DES	Out of Mumbai	52	Male	Yes	Some_Higher	Yes	No	No	2013	Current Smoker	3.50	24.0	1	1	No	2	Yes	Yes	No	No	Yes	3.50	DES	NA	NA	2	2	2	No	2	0	No	No	0
764	757	684+	684+	DES	Mumbai	46	Male	No	Some_Higher	Yes	No	No	2013	Non Smoker	3.00	13.0	1	3	No	2	Yes	Yes	No	No	Yes	3.00	NA	NA	DES	1	1	1	Yes	1	5	No	Yes	0
765	758	712+	712+	DES	Out of Mumbai	57	Male	Yes	Some_Higher	No	Yes	No	2012	Non Smoker	3.50	56.0	2	3	No	3	Yes	Yes	No	No	Yes	4.00	DES	DES	NA	2	2	2	No	2	0	No	No	0
766	759	703+	703+	DES	Mumbai	60	Male	No	None_Little	Yes	Yes	No	2012	Non Smoker	2.50	53.0	1	3	No	3	Yes	No	No	No	No	2.75	NA	DES	NA	2	2	2	No	2	0	No	No	0
767	760	632+	632+	BMS	Mumbai	68	Male	No	None_Little	No	No	No	2013	Non Smoker	2.25	43.0	2	3	No	3	Yes	Yes	No	No	Yes	3.50	NA	NA	BMS	2	2	2	No	2	0	No	No	0
768	761	585+	585+	BMS	Out of Mumbai	50	Female	No	None_Little	No	No	No	2013	Past Smoker	2.00	46.0	2	2	No	2	No	Yes	No	No	No	2.50	NA	BMS	BMS	2	2	2	No	2	0	No	No	0
769	762	525+	525+	DES	Mumbai	66	Male	Yes	Some_Higher	No	No	No	2013	Non Smoker	2.25	23.0	2	3	No	2	Yes	Yes	No	No	Yes	2.25	DES	DES	NA	2	2	2	No	2	0	No	No	0
770	763	183+	183+	BMS	Out of Mumbai	50	Male	No	None_Little	Yes	No	No	2015	Current Smoker	3.00	30.0	2	1	No	1	Yes	Yes	No	No	Yes	3.00	BMS	NA	BMS	2	2	2	No	2	0	No	No	0
771	764	736+	736+	BMS	Mumbai	61	Male	Yes	Some_Higher	Yes	Yes	No	2012	Non Smoker	2.50	25.0	2	3	No	2	Yes	Yes	No	No	Yes	4.00	BMS	NA	NA	2	2	2	No	2	0	No	No	0
772	765	571+	571+	DES	Mumbai	62	Male	No	None_Little	Yes	No	No	2013	Past Smoker	4.00	38.0	1	2	No	1	Yes	Yes	No	No	Yes	4.00	NA	NA	DES	2	2	2	No	2	0	No	No	0
773	766	729+	729+	BMS	Mumbai	59	Male	No	Some_Higher	No	No	No	2012	Non Smoker	2.75	50.0	1	3	No	3	Yes	Yes	No	No	Yes	3.50	NA	NA	BMS	2	2	2	No	2	0	No	No	0
774	767	1095+	1095+	BMS	Mumbai	65	Female	No	Some_Higher	No	Yes	No	2013	Non Smoker	2.75	54.0	3	3	No	2	Yes	No	No	No	No	3.00	NA	BMS	BMS	2	2	2	No	2	0	No	No	0
775	768	662+	662+	BMS	Mumbai	38	Male	Yes	Some_Higher	No	No	No	2013	Non Smoker	2.75	44.0	2	3	No	1	Yes	No	Yes	No	Yes	3.00	BMS	BMS	NA	NA	NA	NA	NA	NA	NA	NA	No	0
776	769	682+	682+	BMS	Mumbai	50	Female	No	Some_Higher	No	No	No	2013	Non Smoker	3.50	30.0	3	3	No	2	Yes	Yes	No	No	Yes	3.50	NA	BMS	NA	2	2	2	No	2	0	No	No	0
777	770	571+	571+	DES	Mumbai	65	Male	No	None_Little	Yes	No	No	2013	Past Smoker	2.75	40.0	1	2	No	3	Yes	Yes	No	No	Yes	2.75	NA	DES	NA	2	2	2	No	2	0	No	No	0
778	771	581+	581+	DES	Mumbai	60	Male	No	Some_Higher	No	No	No	2012	Non Smoker	2.25	99.0	3	3	No	3	No	Yes	No	No	No	3.00	DES	NA	DES	2	2	2	No	2	0	No	No	0
779	772	298+	298+	BMS	NA	52	Male	NA	NA	NA	NA	NA	2013	NA	3.00	18.0	1	NA	NA	3	NA	NA	NA	NA	NA	3.00	BMS	NA	NA	NA	NA	NA	NA	NA	NA	NA	No	0
780	773	571+	571+	DES	Mumbai	50	Female	No	None_Little	Yes	Yes	Yes	2013	Current Smoker	3.00	33.0	2	1	No	3	Yes	Yes	No	No	Yes	3.50	DES	NA	DES	2	2	2	No	1	4	No	No	0
781	774	666+	757+	BMS	Out of Mumbai	62	Male	No	Some_Higher	No	No	No	2012	Non Smoker	2.50	24.0	1	3	No	2	Yes	Yes	No	No	Yes	2.50	NA	NA	BMS	1	2	2	No	1	10	Yes	No	0
782	775	734+	734+	BMS	Mumbai	68	Male	No	None_Little	Yes	Yes	No	2012	Current Smoker	2.50	18.0	1	1	No	0	Yes	Yes	No	No	Yes	2.50	BMS	NA	NA	NA	NA	NA	NA	NA	NA	NA	No	0
783	776	712+	712+	DES	Out of Mumbai	62	Female	No	Some_Higher	No	No	No	2012	Non Smoker	3.50	13.0	1	3	No	2	Yes	Yes	No	No	Yes	3.50	DES	NA	NA	NA	NA	NA	NA	NA	NA	NA	No	0
784	777	595+	595+	DES	Mumbai	69	Male	No	Some_Higher	Yes	No	No	2013	Non Smoker	3.50	18.0	1	3	No	2	Yes	Yes	No	No	Yes	3.50	NA	NA	DES	2	2	2	No	2	0	No	No	0
785	778	191+	191+	DES	Out of Mumbai	54	Female	No	None_Little	Yes	No	No	2015	Non Smoker	2.25	42.0	2	3	No	2	Yes	Yes	Yes	No	Yes	3.00	DES	NA	DES	2	2	2	No	2	0	No	No	0
786	779	539+	539+	BMS	Out of Mumbai	68	Male	Yes	None_Little	No	No	No	2013	Non Smoker	2.75	28.0	1	3	No	2	No	Yes	No	No	No	2.75	BMS	NA	NA	2	2	2	No	1	7	No	Yes	0
787	780	643+	643+	DES	Out of Mumbai	62	Male	Yes	Some_Higher	No	No	No	2014	Non Smoker	2.75	30.0	1	3	Yes	3	Yes	Yes	No	No	Yes	2.75	NA	DES	NA	2	2	2	No	2	0	No	No	0
788	781	381+	381+	DES	Out of Mumbai	52	Male	Yes	Some_Higher	No	No	No	2014	Non Smoker	2.50	40.0	2	3	No	1	Yes	Yes	No	No	Yes	3.00	DES	DES	NA	2	2	2	No	2	0	No	No	0
789	782	585+	585+	BMS	Out of Mumbai	62	Female	Yes	None_Little	No	Yes	No	2013	Non Smoker	2.50	32.0	2	3	No	1	Yes	No	No	No	No	3.00	BMS	NA	BMS	2	2	2	No	2	0	No	No	0
790	783	603+	603+	BMS	Out of Mumbai	42	Male	Yes	None_Little	No	No	Yes	2013	Past Smoker	3.50	16.0	1	2	No	3	Yes	Yes	No	No	Yes	3.50	BMS	NA	NA	2	2	2	No	1	5	No	Yes	0
791	784	558+	558+	BMS	Out of Mumbai	30	Male	Yes	Some_Higher	No	No	No	2013	Non Smoker	3.50	12.0	1	3	No	2	Yes	Yes	No	No	Yes	3.50	BMS	NA	NA	2	2	2	No	2	0	No	No	0
792	785	588+	588+	BMS	Out of Mumbai	62	Male	Yes	None_Little	No	No	No	2013	Non Smoker	3.50	56.0	2	3	No	2	No	No	No	No	No	3.80	NA	NA	BMS	2	2	2	No	2	0	No	No	0
793	786	186+	186+	DES	Out of Mumbai	51	Male	Yes	None_Little	No	Yes	No	2015	Current Smoker	3.00	12.0	1	1	No	3	No	No	No	No	No	3.00	NA	NA	DES	2	2	2	No	1	8	Yes	No	0
794	787	202+	202+	DES	Out of Mumbai	53	Male	Yes	Some_Higher	No	Yes	No	2014	Non Smoker	2.50	48.0	2	3	No	2	No	Yes	No	No	No	2.75	DES	NA	DES	2	2	2	No	1	4	No	No	0
796	788	576+	576+	BMS	Out of Mumbai	69	Male	No	Some_Higher	No	Yes	Yes	2013	Non Smoker	3.50	18.0	1	3	No	3	Yes	No	No	No	No	3.50	BMS	NA	NA	2	2	2	No	2	0	No	No	0
797	789	604+	604+	BMS	Out of Mumbai	71	Male	No	Some_Higher	No	Yes	No	2013	Current Smoker	2.75	33.0	1	1	No	2	Yes	Yes	No	No	Yes	2.75	BMS	NA	NA	2	2	2	No	1	5	No	Yes	0
798	790	724+	724+	BMS	Out of Mumbai	72	Female	No	None_Little	No	Yes	No	2014	Non Smoker	2.25	35.0	2	3	No	1	No	No	No	No	No	2.25	NA	BMS	NA	2	2	2	No	1	4	No	No	0
799	791	258+	258+	BMS	Mumbai	60	Male	Yes	None_Little	No	No	No	2014	Past Smoker	2.75	46.0	1	2	No	2	No	No	No	No	No	3.00	BMS	NA	NA	1	2	NA	NA	1	5	No	Yes	0
801	792	766+	766+	BMS	Out of Mumbai	60	Female	No	Some_Higher	Yes	No	No	2012	Current Smoker	2.50	64.0	3	1	No	3	Yes	Yes	No	No	Yes	3.00	BMS	DES	DES	NA	NA	NA	NA	NA	NA	NA	No	0
802	793	742+	742+	DES	Out of Mumbai	67	Male	Yes	Some_Higher	Yes	Yes	No	2014	Non Smoker	2.75	15.0	1	3	No	2	Yes	Yes	No	No	Yes	2.75	DES	NA	NA	2	2	2	No	2	0	No	No	0
803	794	659+	659+	BMS	Out of Mumbai	45	Female	No	None_Little	No	No	Yes	2013	Non Smoker	NA	NA	1	3	No	2	Yes	Yes	No	No	Yes	NA	BMS	NA	NA	2	2	2	No	2	0	No	No	0
804	795	257+	257+	DES	Out of Mumbai	68	Female	No	None_Little	No	No	Yes	2014	Non Smoker	2.50	72.0	3	3	No	2	Yes	Yes	No	No	Yes	4.00	DES	DES	NA	2	2	2	No	2	0	No	No	0
805	796	187+	187+	DES	Out of Mumbai	61	Male	Yes	Some_Higher	No	No	No	2014	Current Smoker	2.25	80.0	3	1	No	3	Yes	Yes	No	No	Yes	3.50	DES	DES	DES	2	2	2	No	2	0	No	No	0
806	797	745+	745+	BMS	Out of Mumbai	30	Male	Yes	Some_Higher	No	No	No	2012	Non Smoker	3.00	36.0	2	3	No	2	Yes	Yes	No	No	Yes	3.50	DES	NA	BMS	NA	NA	NA	NA	NA	NA	NA	No	0
807	798	184+	184+	DES	Out of Mumbai	45	Male	Yes	Some_Higher	Yes	No	No	2015	Non Smoker	2.50	33.0	2	3	No	3	Yes	Yes	No	No	Yes	3.00	NA	DES	DES	2	2	2	No	2	0	No	No	0
808	799	183+	183+	DES	Out of Mumbai	63	Female	No	None_Little	No	Yes	No	2015	Non Smoker	3.00	15.0	1	3	No	2	Yes	No	Yes	No	Yes	3.00	NA	DES	NA	2	2	2	No	2	0	No	No	0
809	800	431+	431+	DES	Out of Mumbai	44	Female	No	None_Little	No	No	No	2014	Non Smoker	2.75	54.0	2	3	No	2	No	No	No	No	No	3.00	DES	NA	DES	2	2	2	No	2	0	No	No	0
810	801	113+	113+	BMS	Out of Mumbai	57	Male	No	Some_Higher	No	No	No	2013	Non Smoker	2.75	15.0	1	3	No	2	Yes	No	Yes	No	Yes	2.75	NA	BMS	NA	2	2	2	No	2	0	No	No	0
811	802	518+	518+	BMS	Out of Mumbai	54	Male	No	Some_Higher	Yes	Yes	Yes	2013	Past Smoker	2.75	38.0	2	2	No	3	Yes	Yes	No	No	Yes	2.75	BMS	NA	NA	2	2	2	No	1	5	No	Yes	0
812	803	517+	517+	BMS	Out of Mumbai	67	Female	No	None_Little	No	No	No	2013	Non Smoker	3.00	18.0	1	3	No	2	Yes	Yes	No	No	Yes	3.00	BMS	NA	NA	2	2	2	No	2	0	No	No	0
813	804	726+	726+	DES	Out of Mumbai	63	Male	No	Some_Higher	Yes	Yes	No	2014	Non Smoker	2.50	18.0	1	3	No	2	Yes	Yes	No	No	Yes	2.50	DES	NA	NA	2	2	2	No	2	0	No	No	0
814	805	182+	182+	BMS	Out of Mumbai	65	Female	No	None_Little	No	Yes	No	2015	Non Smoker	2.75	64.0	3	3	No	2	Yes	No	Yes	No	Yes	3.00	BMS	BMS	BMS	2	2	2	No	2	0	No	No	0
815	806	495+	495+	BMS	Out of Mumbai	70	Male	No	Some_Higher	No	No	No	2013	Past Smoker	2.75	18.0	1	2	No	2	Yes	Yes	No	No	Yes	2.75	NA	BMS	NA	NA	NA	NA	NA	NA	NA	NA	No	0
816	807	547+	547+	DES	Out of Mumbai	60	Male	No	Some_Higher	Yes	Yes	No	2013	Non Smoker	3.50	20.0	1	3	No	2	No	No	No	No	No	3.50	NA	NA	DES	2	2	2	No	2	0	No	No	0
817	808	598+	598+	DES	Out of Mumbai	52	Male	Yes	Some_Higher	Yes	No	No	2013	Non Smoker	3.00	28.0	1	3	No	1	Yes	Yes	No	No	Yes	3.00	NA	NA	DES	2	2	2	No	1	6	No	Yes	0
818	809	218+	218+	BMS	Out of Mumbai	72	Male	Yes	None_Little	No	No	No	2014	Non Smoker	2.75	48.0	2	3	No	1	No	No	No	No	No	2.75	BMS	NA	NA	2	2	2	No	2	0	No	No	0
819	810	193+	193+	DES	Mumbai	52	Male	Yes	Some_Higher	No	No	No	2014	Non Smoker	3.00	28.0	3	3	No	2	Yes	Yes	No	No	Yes	3.00	DES	DES	NA	2	2	2	No	2	0	No	No	0
820	811	741+	741+	BMS	Out of Mumbai	65	Male	Yes	Some_Higher	Yes	No	No	2014	Non Smoker	2.50	66.0	4	3	No	3	No	No	No	No	No	3.00	BMS	NA	BMS	2	2	2	No	2	0	No	No	0
821	812	1060+	1133+	BMS	Out of Mumbai	50	Male	Yes	None_Little	No	No	No	2013	Non Smoker	3.00	15.0	1	3	No	2	Yes	Yes	No	No	Yes	3.00	BMS	NA	NA	2	2	2	No	1	10	Yes	No	0
822	813	25	25	BMS	Out of Mumbai	70	Male	Yes	Some_Higher	Yes	No	No	2012	Past Smoker	2.50	44.0	1	2	No	3	Yes	Yes	No	No	Yes	2.75	NA	NA	BMS	2	2	2	No	1	10	Yes	No	1
823	814	240+	240+	DES	Out of Mumbai	46	Male	No	None_Little	Yes	No	No	2014	Non Smoker	2.75	35.0	2	3	No	2	Yes	No	Yes	No	Yes	3.00	NA	DES	DES	2	2	2	No	2	0	No	No	0
824	815	387+	387+	DES	Out of Mumbai	70	Male	Yes	Some_Higher	Yes	Yes	No	2013	Past Smoker	3.50	57.0	2	2	No	2	Yes	Yes	No	No	Yes	3.50	NA	NA	DES	NA	NA	NA	NA	NA	NA	NA	No	0
825	816	531+	531+	BMS	Mumbai	62	Male	Yes	None_Little	Yes	No	No	2013	Past Smoker	3.00	31.0	2	2	No	2	Yes	Yes	No	No	Yes	3.00	BMS	NA	BMS	2	2	2	No	2	0	No	No	0
826	817	462+	462+	BMS	Out of Mumbai	69	Female	No	None_Little	No	Yes	No	2013	Non Smoker	2.50	15.0	1	3	No	2	Yes	Yes	No	No	Yes	2.50	BMS	NA	NA	2	2	2	No	2	0	No	No	0
827	818	223+	223+	DES	Out of Mumbai	42	Male	Yes	Some_Higher	No	Yes	No	2014	Current Smoker	2.50	38.0	2	1	No	4	Yes	Yes	No	No	Yes	2.50	NA	DES	DES	NA	NA	NA	NA	NA	NA	NA	No	0
828	819	299+	299+	BMS	Out of Mumbai	57	Male	Yes	Some_Higher	No	No	No	2014	Non Smoker	2.25	40.0	2	3	No	2	Yes	Yes	No	No	Yes	3.50	NA	BMS	NA	2	2	2	No	1	3	No	No	0
830	820	327+	327+	DES	Out of Mumbai	53	Male	Yes	Some_Higher	No	No	No	2014	Past Smoker	2.25	58.0	2	2	No	2	Yes	Yes	No	No	Yes	2.75	DES	DES	NA	2	2	2	No	2	0	No	No	0
831	821	183+	183+	DES	Out of Mumbai	72	Male	No	None_Little	No	No	Yes	2015	Non Smoker	2.75	44.0	2	3	No	2	Yes	No	Yes	No	Yes	3.00	NA	DES	DES	2	2	2	No	2	0	No	No	0
832	822	753+	753+	DES	Out of Mumbai	32	Male	Yes	Some_Higher	No	No	Yes	2012	Past Smoker	3.00	38.0	1	2	Yes	3	No	No	No	No	No	3.00	DES	NA	NA	NA	NA	NA	NA	NA	NA	NA	No	0
833	823	567+	567+	BMS	Out of Mumbai	47	Male	Yes	None_Little	Yes	No	No	2013	Current Smoker	3.50	15.0	1	1	No	2	Yes	Yes	No	No	Yes	3.50	BMS	NA	NA	2	2	2	No	1	4	No	No	0
834	824	605+	605+	BMS	Mumbai	56	Female	Yes	Some_Higher	Yes	Yes	No	2013	Non Smoker	2.50	52.0	2	3	No	2	Yes	Yes	No	No	Yes	2.75	NA	NA	BMS	2	2	2	No	1	4	No	No	0
835	825	182+	182+	DES	Mumbai	35	Female	No	Some_Higher	No	No	No	2015	Non Smoker	3.00	18.0	1	3	No	1	Yes	Yes	No	No	Yes	3.00	DES	NA	NA	2	2	2	No	2	0	No	No	0
836	826	202+	202+	DES	Out of Mumbai	45	Male	Yes	Some_Higher	No	No	No	2014	Non Smoker	3.50	40.0	1	3	No	2	Yes	Yes	No	No	Yes	3.50	NA	NA	DES	2	2	2	No	2	0	No	No	0
837	827	60+	60+	BMS	Out of Mumbai	72	Female	No	Some_Higher	No	No	No	2014	Past Smoker	2.50	38.0	2	2	No	3	Yes	Yes	No	No	Yes	3.50	BMS	NA	BMS	2	2	2	No	2	0	No	No	0
838	828	182+	182+	DES	Out of Mumbai	49	Male	Yes	None_Little	Yes	No	No	2015	Non Smoker	2.75	48.0	1	3	Yes	1	Yes	Yes	No	No	Yes	2.75	DES	NA	NA	2	2	2	No	2	0	No	No	0
839	829	181+	181+	DES	Out of Mumbai	65	Male	No	None_Little	No	No	No	2015	Non Smoker	3.00	24.0	1	3	No	2	Yes	Yes	No	No	Yes	3.00	DES	NA	NA	2	2	2	No	2	0	No	No	0
840	830	514+	514+	BMS	Mumbai	63	Male	Yes	Some_Higher	No	Yes	No	2013	Current Smoker	2.50	29.0	2	1	No	3	Yes	Yes	No	No	Yes	2.75	DES	NA	BMS	2	2	2	No	2	0	No	No	0
841	831	56+	56+	DES	Out of Mumbai	38	Female	No	Some_Higher	Yes	No	No	2014	Non Smoker	2.75	48.0	2	3	No	2	Yes	Yes	No	No	Yes	3.00	DES	NA	NA	2	2	2	No	2	0	No	No	0
842	832	498+	498+	DES	Mumbai	65	Male	No	Some_Higher	No	Yes	No	2013	Past Smoker	2.75	32.0	1	2	No	1	Yes	Yes	Yes	No	Yes	2.75	NA	NA	DES	2	2	2	No	2	0	No	No	0
843	833	674+	674+	BMS	Out of Mumbai	52	Male	Yes	Some_Higher	Yes	No	No	2012	Non Smoker	2.75	24.0	1	3	No	2	Yes	Yes	No	No	Yes	2.75	BMS	NA	NA	2	2	2	No	2	0	No	No	0
844	834	524+	524+	BMS	Out of Mumbai	65	Female	No	None_Little	Yes	No	No	2013	Non Smoker	3.00	53.0	2	3	No	2	Yes	No	Yes	No	Yes	3.50	NA	NA	BMS	2	2	2	No	2	0	No	No	0
845	835	216+	216+	BMS	Out of Mumbai	75	Female	No	None_Little	No	No	No	2014	Non Smoker	2.75	30.0	2	3	No	1	Yes	Yes	No	No	Yes	3.00	NA	NA	BMS	2	2	2	No	2	0	No	No	0
846	836	184+	184+	DES	Mumbai	39	Male	Yes	None_Little	No	Yes	No	2015	Non Smoker	3.00	30.0	1	3	No	3	Yes	Yes	No	No	Yes	3.00	DES	NA	NA	2	2	2	No	1	5	No	Yes	0
847	837	565+	565+	BMS	Out of Mumbai	65	Male	Yes	None_Little	No	Yes	Yes	2013	Non Smoker	3.50	46.0	2	3	No	1	No	No	No	No	No	4.00	BMS	NA	BMS	2	2	2	No	2	0	No	No	0
848	838	631+	631+	BMS	Out of Mumbai	49	Male	No	Some_Higher	No	No	No	2012	Current Smoker	3.00	20.0	1	1	No	2	No	Yes	No	No	No	3.00	NA	NA	BMS	2	2	2	No	2	0	No	No	0
849	839	214+	214+	DES	Out of Mumbai	69	Male	Yes	Some_Higher	No	No	No	2013	Current Smoker	3.00	16.0	1	1	No	2	Yes	Yes	No	No	Yes	3.00	DES	NA	NA	2	2	2	No	2	0	No	No	0
850	840	582+	582+	DES	Out of Mumbai	53	Male	No	Some_Higher	No	Yes	No	2013	Non Smoker	3.00	13.0	1	3	No	2	Yes	Yes	No	No	Yes	3.00	DES	NA	NA	2	2	2	No	2	0	No	No	0
851	841	535+	535+	BMS	Out of Mumbai	45	Male	No	Some_Higher	No	No	No	2012	Non Smoker	NA	NA	1	3	No	2	Yes	Yes	No	No	Yes	NA	BMS	NA	NA	2	2	2	No	2	0	No	No	0
852	842	473+	473+	BMS	Out of Mumbai	72	Female	No	None_Little	Yes	No	No	2013	Non Smoker	2.50	31.0	2	3	No	1	Yes	Yes	No	No	Yes	2.75	NA	BMS	DES	2	2	2	No	1	4	No	No	0
853	843	189+	189+	BMS	Out of Mumbai	50	Male	Yes	None_Little	Yes	Yes	No	2015	Non Smoker	3.00	24.0	1	3	No	1	Yes	Yes	No	No	Yes	3.00	NA	BMS	NA	1	2	1	Yes	1	5	No	Yes	0
854	844	183+	183+	DES	Out of Mumbai	68	Male	No	Some_Higher	No	Yes	No	2015	Current Smoker	3.00	53.0	2	1	No	2	Yes	Yes	No	No	Yes	3.00	DES	NA	NA	2	2	2	No	1	4	No	No	0
855	845	196+	196+	DES	Out of Mumbai	62	Male	Yes	Some_Higher	No	No	No	2014	Non Smoker	2.50	41.0	2	3	No	2	Yes	Yes	No	No	Yes	2.70	DES	NA	NA	2	2	2	No	2	0	No	No	0
856	846	191+	191+	DES	Out of Mumbai	65	Male	No	Some_Higher	No	No	No	2015	Non Smoker	3.00	12.0	1	3	No	3	No	No	No	No	No	3.00	NA	NA	DES	2	2	2	No	1	7	No	Yes	0
857	847	324+	324+	BMS	Out of Mumbai	57	Male	No	None_Little	Yes	No	No	2014	Non Smoker	2.50	71.0	2	3	No	3	Yes	Yes	No	No	Yes	2.50	NA	NA	BMS	NA	NA	NA	NA	NA	NA	NA	No	0
858	848	206+	206+	DES	Out of Mumbai	58	Male	No	Some_Higher	No	No	No	2014	Non Smoker	3.00	28.0	2	3	No	2	Yes	Yes	No	No	Yes	3.50	DES	NA	DES	NA	NA	NA	NA	NA	NA	NA	No	0
859	849	571+	571+	BMS	Out of Mumbai	55	Female	Yes	None_Little	No	No	No	2013	Non Smoker	3.00	15.0	1	3	No	2	Yes	Yes	No	No	Yes	3.00	NA	NA	BMS	2	2	2	No	2	0	No	No	0
860	850	186+	186+	BMS	Out of Mumbai	49	Male	Yes	Some_Higher	No	Yes	Yes	2015	Non Smoker	3.00	41.0	2	3	No	2	Yes	Yes	No	No	Yes	3.50	BMS	NA	BMS	2	2	2	No	2	0	No	No	0
861	851	812+	812+	BMS	Out of Mumbai	58	Female	No	None_Little	No	Yes	No	2012	Past Smoker	3.00	33.0	1	2	No	2	Yes	Yes	No	No	Yes	3.00	BMS	NA	NA	2	2	2	No	1	4	No	No	0
862	852	752+	752+	BMS	Out of Mumbai	64	Male	Yes	Some_Higher	Yes	Yes	No	2012	Non Smoker	2.75	23.0	1	3	No	3	Yes	No	No	No	No	2.75	BMS	NA	NA	2	2	2	No	2	0	No	No	0
863	853	191+	191+	DES	Out of Mumbai	51	Male	No	Some_Higher	No	No	No	2015	Non Smoker	3.00	16.0	1	3	No	3	Yes	No	Yes	No	Yes	3.00	DES	NA	NA	2	2	2	No	1	5	No	Yes	0
864	854	1098+	1098+	BMS	Out of Mumbai	82	Male	Yes	Some_Higher	No	No	No	2013	Non Smoker	3.00	26.0	2	3	No	2	Yes	Yes	No	No	Yes	4.00	BMS	NA	NA	2	2	2	No	2	0	No	No	0
865	855	179+	179+	DES	Out of Mumbai	48	Male	No	Some_Higher	Yes	No	No	2014	Past Smoker	2.75	28.0	2	2	No	1	Yes	Yes	No	No	Yes	2.75	DES	NA	NA	NA	NA	NA	NA	NA	NA	NA	No	0
866	856	732+	732+	BMS	Out of Mumbai	54	Male	Yes	Some_Higher	No	No	Yes	2012	Non Smoker	3.00	35.0	2	3	No	2	Yes	No	No	No	No	3.00	NA	BMS	BMS	2	2	2	No	2	0	No	No	0
867	857	184+	184+	BMS	Out of Mumbai	47	Male	No	None_Little	Yes	No	No	2015	Past Smoker	3.00	15.0	1	2	No	1	Yes	Yes	No	No	Yes	3.00	BMS	NA	NA	2	2	2	No	1	8	Yes	No	0
868	858	183+	183+	BMS	Out of Mumbai	64	Male	Yes	Some_Higher	No	Yes	No	2015	Non Smoker	3.50	36.0	2	3	No	3	Yes	Yes	No	No	Yes	3.50	BMS	NA	BMS	2	2	2	No	2	0	No	No	0
869	859	1082+	1082+	BMS	Out of Mumbai	59	Male	Yes	Some_Higher	No	No	No	2013	Non Smoker	3.50	38.0	1	3	No	2	Yes	No	Yes	No	Yes	3.50	BMS	NA	NA	2	2	2	No	2	0	No	No	0
870	860	8	8	BMS	Out of Mumbai	50	Male	No	Some_Higher	Yes	Yes	No	2013	Non Smoker	2.50	40.0	2	3	No	2	Yes	Yes	No	No	Yes	2.75	BMS	NA	BMS	2	2	2	No	1	8	Yes	No	1
871	861	670+	670+	BMS	Out of Mumbai	52	Male	No	Some_Higher	No	No	Yes	2012	Non Smoker	NA	NA	2	3	No	2	Yes	Yes	No	No	Yes	NA	BMS	NA	NA	2	2	2	No	2	0	No	No	0
873	862	738+	738+	BMS	Out of Mumbai	80	Female	No	None_Little	No	Yes	No	2014	Non Smoker	3.00	84.0	3	3	No	2	Yes	Yes	No	No	Yes	3.50	BMS	NA	BMS	2	2	2	No	2	0	No	No	0
874	863	741+	741+	DES	Out of Mumbai	75	Male	No	Some_Higher	No	Yes	No	2014	Non Smoker	2.25	41.0	2	3	No	3	Yes	Yes	No	No	Yes	2.50	DES	DES	NA	2	2	2	No	2	0	No	No	0
875	864	182+	182+	DES	Out of Mumbai	52	Female	No	Some_Higher	No	Yes	No	2015	Non Smoker	3.00	30.0	2	3	No	2	Yes	No	Yes	No	Yes	3.50	DES	DES	NA	2	2	2	No	1	5	No	Yes	0
876	865	264+	264+	DES	Out of Mumbai	56	Female	No	None_Little	No	Yes	No	2014	Non Smoker	2.75	54.0	2	3	No	2	Yes	Yes	No	No	Yes	3.50	NA	NA	DES	2	2	2	No	2	0	No	No	0
877	866	498+	498+	BMS	Mumbai	51	Female	No	Some_Higher	Yes	Yes	Yes	2013	Non Smoker	2.25	48.0	2	3	No	3	Yes	Yes	No	No	Yes	2.50	NA	BMS	NA	2	2	2	No	2	0	No	No	0
878	867	684+	684+	BMS	Out of Mumbai	66	Female	No	Some_Higher	No	No	No	2012	Non Smoker	3.00	68.0	3	3	No	2	Yes	No	Yes	No	Yes	3.50	DES	BMS	DES	2	2	2	No	2	0	No	No	0
879	868	184+	184+	BMS	Out of Mumbai	59	Female	No	None_Little	No	Yes	Yes	2015	Non Smoker	3.00	29.0	2	3	No	2	Yes	Yes	No	No	Yes	3.50	BMS	BMS	NA	2	2	2	No	1	4	No	No	0
880	869	181+	181+	BMS	Out of Mumbai	75	Male	No	Some_Higher	No	No	No	2015	Non Smoker	3.00	20.0	1	3	No	2	Yes	Yes	No	No	Yes	3.00	BMS	NA	NA	2	2	2	No	2	0	No	No	0
881	870	190+	190+	DES	Out of Mumbai	82	Male	No	None_Little	No	No	No	2015	Current Smoker	2.75	28.0	1	1	No	2	Yes	Yes	No	No	Yes	2.75	NA	NA	DES	2	2	2	No	2	0	No	No	0
882	871	724+	724+	BMS	Out of Mumbai	45	Female	Yes	Some_Higher	Yes	Yes	No	2012	Non Smoker	2.75	12.0	1	3	No	2	Yes	No	Yes	No	Yes	16.00	NA	BMS	NA	2	2	2	No	1	5	No	Yes	0
883	872	607+	607+	BMS	Out of Mumbai	47	Male	Yes	Some_Higher	Yes	No	Yes	2013	Non Smoker	2.75	28.0	1	3	No	2	NA	NA	NA	NA	NA	2.75	NA	NA	BMS	NA	NA	NA	NA	NA	NA	NA	No	0
884	873	525+	525+	BMS	Out of Mumbai	75	Male	Yes	Some_Higher	No	No	No	2013	Non Smoker	3.50	18.0	1	3	No	2	No	No	No	No	No	3.50	BMS	NA	NA	2	2	2	No	1	5	No	Yes	0
885	874	247+	247+	DES	Out of Mumbai	55	Male	No	Some_Higher	No	No	No	2014	Non Smoker	2.50	29.0	2	3	No	2	Yes	Yes	No	No	Yes	2.60	DES	NA	DES	2	2	2	No	2	0	No	No	0
886	875	545+	545+	BMS	Out of Mumbai	60	Male	Yes	None_Little	No	Yes	No	2013	Non Smoker	3.00	32.0	2	3	No	3	Yes	Yes	No	No	Yes	3.00	BMS	NA	BMS	2	2	2	No	2	0	No	No	0
888	876	272+	272+	BMS	Out of Mumbai	45	Female	No	Some_Higher	No	Yes	No	2014	Non Smoker	3.00	51.0	2	3	No	2	Yes	Yes	No	No	Yes	3.00	NA	BMS	BMS	NA	NA	NA	NA	NA	NA	NA	No	0
889	877	470+	470+	BMS	Out of Mumbai	60	Female	No	None_Little	No	No	No	2013	Non Smoker	3.50	15.0	1	3	No	3	Yes	Yes	No	No	Yes	3.50	BMS	NA	NA	1	2	2	No	2	0	No	No	0
890	878	587+	587+	BMS	Out of Mumbai	55	Male	Yes	Some_Higher	No	Yes	No	2013	Current Smoker	NA	NA	1	1	No	1	Yes	Yes	No	No	Yes	NA	BMS	NA	NA	2	2	2	No	2	0	No	No	0
891	879	292+	NA	DES	Out of Mumbai	50	Male	Yes	None_Little	Yes	No	No	2014	Current Smoker	2.75	43.0	2	1	No	2	Yes	Yes	No	No	Yes	2.75	DES	NA	DES	NA	NA	NA	NA	NA	NA	NA	No	0
892	880	183+	183+	DES	Out of Mumbai	55	Male	No	Some_Higher	No	Yes	No	2015	Current Smoker	3.50	13.0	1	1	Yes	3	Yes	Yes	No	No	Yes	3.50	NA	NA	DES	2	2	2	No	2	0	No	No	0
893	881	646+	646+	BMS	Out of Mumbai	58	Male	No	None_Little	No	No	No	2012	Non Smoker	2.50	15.0	1	3	No	3	Yes	Yes	No	No	Yes	2.50	NA	NA	BMS	2	2	2	No	2	0	No	No	0
894	882	360+	360+	DES	Out of Mumbai	40	Male	Yes	Some_Higher	No	No	No	2014	Non Smoker	3.00	54.0	2	3	No	2	Yes	Yes	No	No	Yes	3.00	NA	NA	DES	NA	NA	NA	NA	NA	NA	NA	No	0
895	883	28	28	BMS	Mumbai	50	Male	Yes	Some_Higher	No	No	No	2014	Non Smoker	2.50	60.0	2	3	No	1	Yes	Yes	No	No	Yes	2.75	BMS	NA	BMS	2	2	2	No	1	10	Yes	No	1
896	884	772+	772+	BMS	Out of Mumbai	70	Female	No	Some_Higher	No	No	No	2012	Non Smoker	3.00	33.0	2	3	No	3	Yes	No	No	No	No	3.00	BMS	NA	BMS	2	2	2	No	2	0	No	No	0
897	885	484+	484+	BMS	Out of Mumbai	59	Male	No	Some_Higher	Yes	Yes	No	2013	Non Smoker	3.00	28.0	1	3	No	2	Yes	Yes	No	No	Yes	3.00	BMS	NA	NA	2	2	2	No	2	0	No	No	0
898	886	711+	711+	BMS	Out of Mumbai	65	Male	Yes	None_Little	Yes	No	No	2014	Non Smoker	2.50	58.0	2	3	No	3	Yes	Yes	No	No	Yes	2.75	DES	BMS	NA	2	2	2	No	2	0	No	No	0
899	887	459+	459+	DES	Out of Mumbai	50	Male	No	Some_Higher	Yes	No	Yes	2014	Non Smoker	3.00	32.0	1	3	No	2	No	Yes	No	No	No	3.00	DES	NA	NA	2	2	2	No	2	0	No	No	0
900	888	607+	846+	BMS	Out of Mumbai	53	Male	No	Some_Higher	No	No	No	2012	Non Smoker	2.75	38.0	1	3	Yes	3	No	No	No	No	No	2.75	BMS	NA	NA	2	2	2	No	1	6	No	Yes	0
901	889	191+	191+	DES	Out of Mumbai	59	Female	No	Some_Higher	Yes	No	Yes	2015	Non Smoker	2.50	24.0	1	3	No	2	Yes	Yes	No	No	Yes	2.50	DES	NA	NA	2	2	2	No	2	0	No	No	0
902	890	603+	603+	BMS	Out of Mumbai	74	Male	No	None_Little	Yes	No	No	2013	Current Smoker	2.75	46.0	2	1	No	2	Yes	Yes	No	No	Yes	2.75	BMS	BMS	NA	2	2	2	No	1	3	No	No	0
903	891	166+	166+	BMS	Out of Mumbai	50	Female	No	Some_Higher	Yes	No	No	2014	Non Smoker	2.25	32.0	2	3	No	2	Yes	Yes	No	No	Yes	2.50	BMS	DES	NA	2	2	2	No	2	0	No	No	0
904	892	650+	650+	BMS	Out of Mumbai	50	Female	No	Some_Higher	No	No	No	2013	Non Smoker	3.00	28.0	1	3	No	2	Yes	No	Yes	No	Yes	3.00	BMS	NA	NA	2	2	2	No	2	0	No	No	0
905	893	682+	682+	BMS	Out of Mumbai	67	Female	No	None_Little	Yes	Yes	Yes	2012	Non Smoker	2.25	41.0	2	3	No	3	Yes	No	Yes	No	Yes	2.50	BMS	NA	BMS	2	2	2	No	2	0	No	No	0
906	894	435+	435+	DES	Out of Mumbai	52	Male	Yes	Some_Higher	No	No	No	2013	Past Smoker	2.50	62.0	2	2	No	2	Yes	Yes	No	No	Yes	3.50	NA	DES	DES	NA	NA	NA	NA	NA	NA	NA	No	0
907	895	512+	512+	BMS	Out of Mumbai	57	Male	No	Some_Higher	No	No	No	2012	Non Smoker	3.00	12.0	1	3	No	2	Yes	No	Yes	No	Yes	3.00	BMS	NA	NA	2	2	2	No	2	0	No	No	0
908	896	547+	547+	BMS	Out of Mumbai	54	Male	Yes	None_Little	No	No	No	2013	Non Smoker	4.00	15.0	1	3	No	2	Yes	Yes	No	No	Yes	4.00	NA	NA	BMS	2	2	2	No	2	0	No	No	0
909	897	217+	217+	DES	Out of Mumbai	64	Male	Yes	Some_Higher	No	Yes	Yes	2014	Current Smoker	3.00	42.0	2	1	No	3	Yes	No	No	No	No	3.00	DES	NA	NA	2	2	2	No	2	0	No	No	0
910	898	618+	618+	BMS	Out of Mumbai	48	Male	Yes	Some_Higher	No	Yes	No	2013	Non Smoker	3.00	49.0	2	3	Yes	1	Yes	Yes	No	Yes	Yes	3.00	BMS	NA	BMS	NA	NA	NA	NA	NA	NA	NA	No	0
911	899	763+	763+	BMS	Out of Mumbai	62	Male	No	None_Little	No	No	No	2012	Non Smoker	2.50	43.0	2	3	No	3	Yes	Yes	No	No	Yes	2.75	BMS	BMS	NA	2	2	2	No	2	0	No	No	0
912	900	702+	702+	BMS	Out of Mumbai	31	Male	Yes	Some_Higher	Yes	Yes	No	2012	Non Smoker	3.50	33.0	1	3	No	2	Yes	No	Yes	No	Yes	3.50	NA	NA	BMS	2	2	2	No	2	0	No	No	0
913	901	64	64	BMS	Out of Mumbai	70	Male	No	Some_Higher	No	No	No	2015	Non Smoker	3.00	24.0	2	3	No	2	No	No	No	No	No	3.00	BMS	BMS	NA	1	2	2	No	1	10	Yes	No	1
914	902	545+	545+	BMS	Out of Mumbai	45	Male	Yes	Some_Higher	Yes	Yes	No	2013	Past Smoker	3.00	20.0	1	2	Yes	2	No	Yes	No	No	No	3.00	BMS	NA	NA	2	2	2	No	2	0	No	No	0
915	903	485+	485+	DES	Out of Mumbai	60	Female	Yes	Some_Higher	No	No	No	2014	Non Smoker	2.50	51.0	2	3	No	3	Yes	Yes	No	No	Yes	3.00	NA	DES	DES	2	2	2	No	2	0	No	No	0
916	904	587+	587+	DES	Out of Mumbai	75	Male	No	Some_Higher	Yes	Yes	No	2013	Past Smoker	2.75	16.0	1	2	Yes	2	No	No	No	No	No	2.75	DES	NA	NA	2	2	2	No	2	0	No	No	0
917	905	576+	1	DES	Out of Mumbai	50	Male	Yes	None_Little	Yes	Yes	No	2013	Past Smoker	2.75	39.0	2	2	Yes	3	No	No	No	No	No	2.75	DES	NA	DES	2	1	1	Yes	1	7	No	Yes	0
918	906	519+	519+	BMS	Out of Mumbai	60	Female	No	None_Little	Yes	Yes	No	2013	Non Smoker	2.50	33.0	1	3	No	2	Yes	Yes	No	No	Yes	2.50	BMS	NA	NA	1	1	1	Yes	1	8	Yes	No	0
919	907	609+	609+	BMS	Out of Mumbai	58	Female	No	Some_Higher	No	Yes	No	2013	Non Smoker	3.50	20.0	1	3	No	3	Yes	No	No	No	No	3.50	BMS	NA	NA	2	2	2	No	2	0	No	No	0
920	908	188+	188+	DES	Out of Mumbai	45	Male	Yes	Some_Higher	Yes	Yes	Yes	2015	Non Smoker	3.50	18.0	1	3	No	3	Yes	No	Yes	No	Yes	3.50	DES	NA	NA	2	2	2	No	2	0	No	No	0
921	909	601+	601+	BMS	Out of Mumbai	74	Male	Yes	Some_Higher	No	No	No	2013	Non Smoker	NA	NA	1	3	No	3	Yes	Yes	No	No	Yes	NA	NA	BMS	NA	2	2	2	No	2	0	No	No	0
922	910	218+	218+	DES	Out of Mumbai	41	Male	Yes	None_Little	Yes	Yes	Yes	2014	Past Smoker	3.00	18.0	1	2	No	3	Yes	Yes	No	No	Yes	3.00	NA	NA	DES	NA	NA	NA	NA	NA	NA	NA	No	0
923	911	586+	586+	BMS	Out of Mumbai	60	Male	Yes	None_Little	Yes	No	No	2013	Non Smoker	2.50	48.0	2	3	No	2	No	No	No	No	No	3.00	NA	BMS	BMS	2	2	2	No	2	0	No	No	0
924	912	187+	187+	DES	Out of Mumbai	50	Male	No	Some_Higher	Yes	No	No	2015	Non Smoker	2.75	30.0	1	3	No	2	No	No	No	No	No	2.75	DES	NA	NA	2	2	2	No	2	0	No	No	0
925	913	255+	255+	DES	Out of Mumbai	75	Female	No	Some_Higher	No	No	No	2014	Non Smoker	2.75	39.0	2	3	No	2	Yes	No	No	No	No	3.00	DES	DES	NA	2	2	2	No	2	0	No	No	0
926	914	187+	187+	BMS	Out of Mumbai	65	Male	No	Some_Higher	Yes	Yes	No	2015	Non Smoker	2.75	40.0	1	3	No	3	No	Yes	No	No	No	2.75	BMS	NA	NA	2	2	2	No	2	0	No	No	0
927	915	528+	528+	BMS	Out of Mumbai	68	Male	No	Some_Higher	Yes	Yes	No	2013	Past Smoker	2.75	24.0	2	2	No	3	Yes	Yes	No	No	Yes	3.00	BMS	BMS	NA	2	2	2	No	2	0	No	No	0
928	916	195+	195+	DES	Out of Mumbai	50	Male	Yes	Some_Higher	Yes	No	No	2015	Non Smoker	3.00	20.0	1	3	No	2	Yes	Yes	No	No	Yes	3.00	DES	NA	NA	2	2	2	No	2	0	No	No	0
929	917	358+	358+	DES	Out of Mumbai	50	Female	Yes	Some_Higher	No	No	No	2014	Non Smoker	3.00	20.0	2	3	No	2	Yes	Yes	No	No	Yes	3.00	DES	DES	NA	NA	NA	NA	NA	NA	NA	NA	No	0
930	918	145+	145+	BMS	Out of Mumbai	65	Female	No	Some_Higher	No	No	Yes	2014	Past Smoker	2.50	83.0	3	2	No	2	Yes	No	No	No	No	3.00	DES	NA	BMS	2	2	2	No	2	0	No	No	0
931	919	728+	90	DES	Out of Mumbai	44	Male	Yes	Some_Higher	No	No	No	2014	Non Smoker	3.00	48.0	2	3	No	3	Yes	Yes	No	No	Yes	3.50	DES	DES	NA	1	1	1	Yes	1	2	No	No	0
932	920	665+	665+	BMS	Out of Mumbai	50	Male	No	Some_Higher	No	No	No	2013	Non Smoker	3.50	15.0	1	3	No	3	Yes	No	No	No	No	3.50	NA	BMS	NA	2	2	2	No	2	0	No	No	0
933	921	181+	181+	DES	Out of Mumbai	46	Male	Yes	Some_Higher	No	Yes	No	2015	Non Smoker	3.00	16.0	2	3	No	2	No	No	Yes	No	No	3.00	DES	NA	NA	2	2	2	No	2	0	No	No	0
934	922	181+	181+	BMS	Out of Mumbai	45	Male	Yes	Some_Higher	Yes	No	No	2015	Non Smoker	2.50	102.0	4	3	Yes	2	Yes	Yes	No	No	Yes	3.50	DES	NA	BMS	1	1	2	Yes	2	0	No	No	0
935	923	183+	183+	BMS	Out of Mumbai	55	Female	No	Some_Higher	Yes	No	No	2015	Non Smoker	2.75	61.0	2	3	No	3	Yes	Yes	No	No	Yes	3.00	BMS	NA	NA	2	2	2	No	1	8	Yes	No	0
936	924	321	321	BMS	Out of Mumbai	62	Male	No	None_Little	No	No	No	2012	Non Smoker	2.25	46.0	3	3	No	2	Yes	Yes	No	No	Yes	2.75	BMS	BMS	BMS	2	2	2	No	1	10	Yes	No	1
937	925	264+	264+	DES	Out of Mumbai	58	Female	No	Some_Higher	No	Yes	No	2013	Current Smoker	2.00	18.0	1	1	No	3	Yes	Yes	No	No	Yes	2.00	DES	NA	NA	2	2	1	Yes	2	0	No	No	0
938	926	186+	186+	DES	Out of Mumbai	53	Female	No	Some_Higher	No	Yes	No	2015	Non Smoker	2.75	28.0	1	3	No	3	Yes	Yes	No	No	Yes	2.75	NA	NA	DES	2	2	2	No	2	0	No	No	0
939	927	711+	711+	DES	Out of Mumbai	58	Female	Yes	None_Little	No	Yes	No	2014	Non Smoker	2.50	28.0	2	3	No	3	Yes	Yes	No	No	Yes	2.50	NA	NA	DES	2	2	2	No	2	0	No	No	0
940	928	810+	810+	BMS	Out of Mumbai	55	Male	No	Some_Higher	No	No	No	2012	Past Smoker	3.00	30.0	1	2	No	1	Yes	Yes	No	No	Yes	3.00	BMS	NA	NA	2	2	2	No	2	0	No	No	0
941	929	727+	727+	BMS	Out of Mumbai	65	Male	No	None_Little	No	No	No	2012	Non Smoker	2.50	20.0	1	3	No	3	No	Yes	No	No	No	2.50	NA	BMS	NA	2	2	2	No	2	0	No	No	0
942	930	795+	795+	BMS	Out of Mumbai	60	Female	No	Some_Higher	Yes	No	Yes	2012	Non Smoker	2.75	20.0	1	3	No	2	Yes	No	No	No	No	2.75	BMS	NA	NA	NA	NA	NA	NA	NA	NA	NA	No	0
943	931	604+	604+	BMS	Out of Mumbai	68	Male	No	Some_Higher	No	No	No	2013	Past Smoker	2.75	20.0	1	2	No	2	Yes	Yes	No	No	Yes	2.75	NA	BMS	NA	2	2	2	No	2	0	No	No	0
944	932	602+	602+	BMS	Out of Mumbai	65	Male	No	Some_Higher	No	Yes	No	2013	Non Smoker	2.00	17.0	2	3	No	2	Yes	No	No	No	No	2.50	BMS	NA	BMS	2	2	2	No	1	3	No	No	0
945	933	183+	183+	DES	Out of Mumbai	64	Male	Yes	None_Little	Yes	Yes	No	2015	Non Smoker	2.50	24.0	1	3	No	1	Yes	No	No	No	No	2.50	DES	NA	NA	2	2	2	No	1	4	No	No	0
946	934	483+	483+	DES	Out of Mumbai	39	Male	No	Some_Higher	No	No	No	2013	Non Smoker	3.00	43.0	1	3	No	3	Yes	Yes	No	No	Yes	3.00	DES	NA	NA	NA	NA	NA	NA	NA	NA	NA	No	0
947	935	190+	190+	BMS	Out of Mumbai	55	Male	Yes	None_Little	No	No	No	2015	Current Smoker	2.50	39.0	2	1	No	3	Yes	Yes	No	No	Yes	2.50	BMS	NA	NA	2	2	2	No	2	0	No	No	0
948	936	454+	454+	DES	Out of Mumbai	58	Male	No	Some_Higher	No	No	No	2014	Non Smoker	NA	NA	2	3	No	2	Yes	Yes	No	No	Yes	NA	NA	NA	DES	NA	NA	NA	NA	NA	NA	NA	No	0
949	937	816+	816+	BMS	Out of Mumbai	45	Male	Yes	Some_Higher	Yes	Yes	No	2012	Non Smoker	2.75	18.0	NA	3	No	2	Yes	Yes	No	No	Yes	2.75	BMS	NA	NA	2	2	2	No	2	0	No	No	0
950	938	194+	194+	BMS	Out of Mumbai	82	Male	No	Some_Higher	No	Yes	No	2015	Non Smoker	2.75	28.0	2	3	No	2	Yes	Yes	No	No	Yes	4.00	NA	NA	BMS	2	2	2	No	2	0	No	No	0
951	939	797+	797+	BMS	Out of Mumbai	61	Male	No	Some_Higher	No	No	No	2012	Non Smoker	3.00	18.0	1	3	No	3	Yes	Yes	No	No	Yes	3.00	BMS	NA	NA	2	2	2	No	2	0	No	No	0
952	940	735+	90	BMS	Mumbai	54	Male	Yes	Some_Higher	Yes	Yes	No	2012	Non Smoker	2.25	48.0	3	3	No	3	Yes	Yes	No	No	Yes	2.75	BMS	BMS	BMS	1	1	1	Yes	2	0	No	No	0
953	941	426+	504+	BMS	Out of Mumbai	70	Female	No	Some_Higher	No	No	No	2013	Non Smoker	2.50	16.0	1	3	No	1	Yes	Yes	No	No	Yes	2.50	BMS	NA	NA	1	1	1	Yes	1	5	No	Yes	0
954	942	556+	556+	DES	Out of Mumbai	41	Male	Yes	Some_Higher	No	Yes	Yes	2013	Non Smoker	2.00	18.0	1	3	No	2	No	Yes	Yes	No	No	2.00	DES	NA	NA	1	2	2	No	2	0	No	No	0
955	943	185+	185+	BMS	Out of Mumbai	43	Male	No	Some_Higher	No	No	No	2015	Non Smoker	3.50	12.0	1	3	No	2	Yes	Yes	No	No	Yes	3.50	BMS	NA	NA	2	2	2	No	2	0	No	No	0
956	944	551+	551+	DES	Out of Mumbai	41	Male	Yes	Some_Higher	No	No	Yes	2014	Past Smoker	2.50	32.0	2	2	No	3	Yes	Yes	No	No	Yes	3.00	NA	DES	NA	2	2	2	No	2	0	No	No	0
958	945	260+	260+	BMS	Mumbai	70	Female	No	None_Little	No	No	No	2014	Non Smoker	3.00	23.0	1	3	No	2	Yes	Yes	No	Yes	Yes	3.00	NA	NA	BMS	2	2	2	No	2	0	No	No	0
959	946	680+	680+	BMS	Out of Mumbai	70	Male	No	None_Little	No	Yes	No	2012	Past Smoker	3.00	15.0	1	2	No	2	Yes	Yes	No	No	Yes	3.00	BMS	NA	NA	2	2	2	No	2	0	No	No	0
960	947	183+	183+	DES	Out of Mumbai	60	Female	No	None_Little	Yes	Yes	No	2015	Non Smoker	3.00	28.0	1	3	No	2	Yes	Yes	No	No	Yes	3.00	DES	NA	NA	2	2	2	No	1	4	No	No	0
961	948	183+	183+	BMS	Out of Mumbai	65	Female	No	None_Little	No	Yes	No	2015	Non Smoker	3.00	56.0	2	3	No	3	Yes	Yes	No	No	Yes	3.00	NA	NA	BMS	2	2	2	No	1	3	No	No	0
962	949	736+	736+	DES	Out of Mumbai	35	Female	Yes	None_Little	Yes	Yes	No	2014	Non Smoker	3.50	18.0	1	3	No	3	Yes	Yes	No	No	Yes	3.50	DES	NA	NA	2	2	2	No	2	0	No	No	0
963	950	425+	425+	DES	Mumbai	45	Female	No	Some_Higher	Yes	Yes	No	2013	Non Smoker	3.00	18.0	1	3	No	2	Yes	Yes	No	No	Yes	3.00	DES	NA	NA	NA	NA	NA	NA	NA	NA	NA	No	0
964	951	182+	182+	DES	Out of Mumbai	66	Male	Yes	Some_Higher	No	No	No	2015	Non Smoker	3.00	20.0	1	3	No	3	Yes	No	No	No	No	3.00	NA	DES	NA	2	2	2	No	2	0	No	No	0
965	952	451+	451+	BMS	Out of Mumbai	80	Female	No	None_Little	No	No	No	2014	Past Smoker	3.00	50.0	2	2	No	1	Yes	Yes	No	No	Yes	3.00	NA	BMS	BMS	2	2	2	No	2	0	No	No	0
966	953	742+	742+	BMS	Out of Mumbai	65	Female	No	None_Little	No	No	No	2012	Non Smoker	3.50	20.0	1	3	No	3	Yes	No	Yes	No	Yes	3.50	BMS	NA	NA	2	2	2	No	1	8	Yes	No	0
967	954	367+	367+	DES	Out of Mumbai	45	Female	No	None_Little	No	No	No	2014	Non Smoker	2.50	51.0	2	3	No	2	Yes	Yes	No	No	Yes	3.50	DES	NA	DES	2	2	2	No	2	0	No	No	0
968	955	224+	224+	BMS	Out of Mumbai	45	Male	No	Some_Higher	No	Yes	No	2014	Non Smoker	2.75	31.0	2	3	No	2	Yes	Yes	No	No	Yes	3.00	BMS	NA	NA	NA	NA	NA	NA	NA	NA	NA	No	0
969	956	187+	187+	DES	Out of Mumbai	45	Male	No	Some_Higher	No	No	No	2015	Non Smoker	3.00	32.0	1	3	No	3	Yes	Yes	No	No	Yes	3.00	NA	NA	DES	2	2	2	No	2	0	No	No	0
970	957	256+	256+	DES	Mumbai	40	Male	Yes	None_Little	No	No	No	2014	Past Smoker	2.50	43.0	2	2	No	2	Yes	Yes	No	No	Yes	2.75	DES	DES	NA	2	2	2	No	2	0	No	No	0
971	958	675+	703+	BMS	Out of Mumbai	60	Male	No	Some_Higher	Yes	Yes	No	2012	Non Smoker	3.00	24.0	1	3	No	3	Yes	Yes	No	No	Yes	3.00	BMS	NA	NA	2	2	2	No	1	10	Yes	No	0
972	959	479+	479+	BMS	Out of Mumbai	51	Male	Yes	Some_Higher	Yes	Yes	No	2013	Current Smoker	3.50	23.0	1	1	No	2	Yes	Yes	No	No	Yes	3.50	NA	BMS	NA	NA	NA	NA	NA	NA	NA	NA	No	0
973	960	679+	679+	BMS	Out of Mumbai	55	Male	Yes	None_Little	No	No	No	2013	Non Smoker	4.00	18.0	1	3	No	2	Yes	Yes	No	No	Yes	4.00	NA	NA	BMS	2	2	2	No	1	3	No	No	0
974	961	784+	784+	BMS	Out of Mumbai	65	Male	No	None_Little	No	No	No	2012	Non Smoker	2.50	48.0	1	3	No	3	Yes	Yes	No	No	Yes	2.75	BMS	NA	NA	2	2	2	No	2	0	No	No	0
975	962	229+	229+	DES	Out of Mumbai	61	Male	Yes	Some_Higher	No	No	Yes	2014	Non Smoker	3.00	53.0	2	3	No	2	Yes	Yes	No	No	Yes	3.50	DES	NA	DES	NA	NA	NA	NA	NA	NA	NA	No	0
976	963	522+	522+	BMS	Out of Mumbai	65	Male	Yes	None_Little	No	No	No	2013	Non Smoker	3.50	20.0	1	3	No	2	Yes	Yes	No	No	Yes	3.50	BMS	NA	NA	2	2	2	No	2	0	No	No	0
977	964	353+	353+	BMS	Out of Mumbai	47	Male	No	Some_Higher	No	Yes	No	2014	Non Smoker	2.50	49.0	3	3	No	2	Yes	Yes	No	No	Yes	2.75	BMS	DES	NA	2	2	2	No	2	0	No	No	0
978	965	608+	608+	BMS	Out of Mumbai	45	Female	No	Some_Higher	No	Yes	No	2013	Non Smoker	3.00	15.0	1	3	No	2	Yes	Yes	No	No	Yes	3.00	BMS	NA	NA	2	2	2	No	2	0	No	No	0
979	966	664+	664+	BMS	Out of Mumbai	52	Male	No	Some_Higher	No	No	No	2012	Current Smoker	2.50	13.0	1	1	No	1	Yes	Yes	No	No	Yes	2.50	BMS	NA	NA	2	2	2	No	2	0	No	No	0
980	967	534+	534+	BMS	Out of Mumbai	74	Male	No	Some_Higher	No	Yes	No	2013	Non Smoker	3.00	28.0	1	3	No	0	Yes	Yes	No	No	Yes	3.00	BMS	NA	NA	NA	NA	NA	NA	NA	NA	NA	No	0
981	968	746+	746+	DES	Out of Mumbai	45	Male	No	Some_Higher	No	No	No	2014	Non Smoker	2.50	48.0	2	3	No	2	Yes	Yes	No	No	Yes	3.00	DES	NA	DES	2	2	2	No	2	0	No	No	0
983	969	583+	583+	BMS	Out of Mumbai	70	Male	No	None_Little	No	Yes	No	2013	Non Smoker	2.50	47.0	2	3	No	0	Yes	Yes	No	No	Yes	3.50	NA	BMS	BMS	2	2	2	No	2	0	No	No	0
984	970	541+	541+	BMS	Out of Mumbai	48	Male	Yes	Some_Higher	No	No	No	2013	Non Smoker	2.00	25.0	1	3	No	2	Yes	Yes	No	No	Yes	3.55	NA	NA	BMS	2	2	2	No	2	0	No	No	0
985	971	123+	123+	BMS	Out of Mumbai	69	Male	Yes	Some_Higher	Yes	Yes	Yes	2014	Past Smoker	2.50	33.0	2	2	No	2	No	Yes	No	No	No	2.50	NA	BMS	BMS	2	2	2	No	2	0	No	No	0
986	972	94+	94+	BMS	Out of Mumbai	55	Female	No	None_Little	Yes	No	Yes	2014	Non Smoker	2.75	20.0	1	3	No	1	No	No	No	No	No	2.75	NA	BMS	NA	2	2	2	No	2	0	No	No	0
987	973	241+	241+	BMS	Out of Mumbai	65	Female	No	None_Little	Yes	Yes	No	2014	Past Smoker	2.75	35.0	2	2	No	2	Yes	Yes	No	No	Yes	3.00	DES	BMS	NA	2	2	2	No	2	0	No	No	0
988	974	296+	296+	BMS	Out of Mumbai	70	Male	Yes	None_Little	No	No	Yes	2014	Current Smoker	2.50	42.0	2	1	Yes	1	Yes	Yes	No	No	Yes	3.00	BMS	NA	BMS	NA	NA	NA	NA	NA	NA	NA	No	0
989	975	113+	113+	DES	Out of Mumbai	47	Male	Yes	Some_Higher	No	No	Yes	2014	Past Smoker	2.00	35.0	2	2	Yes	2	Yes	Yes	No	No	Yes	2.25	DES	NA	DES	2	2	2	No	1	5	No	Yes	0
990	976	184+	184+	DES	Out of Mumbai	60	Female	No	None_Little	No	Yes	Yes	2015	Non Smoker	3.50	32.0	1	3	No	2	Yes	Yes	No	No	Yes	3.50	DES	NA	NA	2	2	2	No	2	0	No	No	0
991	977	742+	742+	DES	Out of Mumbai	41	Male	Yes	Some_Higher	Yes	Yes	No	2014	Non Smoker	2.50	55.0	3	3	No	3	Yes	No	No	No	No	3.00	DES	DES	NA	2	2	2	No	1	5	No	Yes	0
992	978	349+	349+	BMS	Out of Mumbai	52	Male	Yes	None_Little	No	No	No	2014	Current Smoker	3.00	13.0	1	1	Yes	1	Yes	Yes	No	No	Yes	3.00	BMS	NA	NA	2	2	2	No	2	0	No	No	0
993	979	527+	527+	BMS	Out of Mumbai	55	Male	Yes	None_Little	No	No	Yes	2013	Non Smoker	2.50	33.0	2	3	No	2	No	No	No	No	No	3.00	BMS	NA	NA	NA	NA	NA	NA	NA	NA	NA	No	0
994	980	625+	625+	BMS	Out of Mumbai	60	Male	Yes	None_Little	No	No	No	2013	Past Smoker	3.50	28.0	1	2	No	1	Yes	Yes	No	No	Yes	3.50	NA	NA	BMS	2	2	2	No	2	0	No	No	0
995	981	284+	284+	DES	Out of Mumbai	47	Male	Yes	Some_Higher	Yes	No	No	2014	Non Smoker	2.75	37.0	2	3	No	2	Yes	Yes	No	No	Yes	3.50	DES	NA	DES	2	2	2	No	2	0	No	No	0
996	982	476+	476+	DES	Out of Mumbai	46	Male	No	None_Little	No	No	No	2014	Non Smoker	2.25	26.0	2	3	No	3	No	Yes	No	No	No	2.50	DES	NA	NA	2	2	2	No	2	0	No	No	0
997	983	550+	576+	DES	Out of Mumbai	75	Male	Yes	None_Little	No	Yes	No	2013	Non Smoker	3.50	24.0	1	3	No	2	Yes	Yes	No	No	Yes	3.50	NA	NA	DES	2	2	2	No	1	10	Yes	No	0
998	984	183+	183+	DES	Out of Mumbai	45	Male	No	None_Little	No	No	No	2015	Past Smoker	3.00	20.0	1	2	No	3	Yes	Yes	No	No	Yes	3.00	NA	NA	DES	2	2	2	No	1	5	No	Yes	0
999	985	317+	317+	DES	Out of Mumbai	55	Male	Yes	Some_Higher	No	Yes	No	2014	Non Smoker	3.50	31.0	1	3	No	2	Yes	Yes	No	No	Yes	3.50	DES	NA	NA	NA	NA	NA	NA	NA	NA	NA	No	0
1000	986	730+	730+	DES	Out of Mumbai	67	Male	No	None_Little	Yes	Yes	No	2014	Non Smoker	3.00	13.0	1	3	No	2	Yes	No	No	No	No	3.00	NA	DES	NA	2	2	2	No	2	0	No	No	0
1001	987	576+	576+	BMS	Out of Mumbai	40	Male	No	Some_Higher	Yes	No	No	2013	Non Smoker	3.50	15.0	1	3	No	2	No	No	No	No	No	3.50	BMS	NA	NA	NA	NA	NA	NA	NA	NA	NA	No	0
1002	988	610+	610+	BMS	Out of Mumbai	65	Female	Yes	Some_Higher	No	No	No	2013	Non Smoker	3.50	15.0	1	3	No	2	Yes	Yes	No	No	Yes	3.50	NA	NA	BMS	NA	NA	NA	NA	NA	NA	NA	No	0
1003	989	183+	183+	BMS	Out of Mumbai	35	Female	No	None_Little	No	No	No	2015	Non Smoker	2.75	48.0	2	3	No	2	Yes	No	Yes	No	Yes	3.00	BMS	NA	BMS	2	2	2	No	2	0	No	No	0
1004	990	275+	275+	BMS	Out of Mumbai	70	Male	No	None_Little	No	No	No	2014	Non Smoker	2.50	50.0	2	3	No	1	Yes	Yes	No	No	Yes	2.50	BMS	BMS	NA	NA	NA	NA	NA	NA	NA	NA	No	0
1005	991	15	15	DES	Out of Mumbai	71	Female	No	None_Little	Yes	Yes	No	2015	Past Smoker	2.50	90.0	3	2	Yes	2	No	No	No	No	No	3.00	DES	NA	DES	2	2	2	No	1	10	Yes	No	1
1006	992	195+	195+	BMS	Out of Mumbai	60	Male	No	None_Little	No	Yes	Yes	2015	Non Smoker	2.75	58.0	2	3	No	2	Yes	Yes	No	No	Yes	3.00	DES	NA	BMS	2	2	2	No	1	4	No	No	0
1007	993	931+	931+	BMS	Out of Mumbai	80	Male	No	None_Little	No	No	No	2013	Non Smoker	2.75	36.0	2	3	No	2	Yes	No	No	No	No	2.75	BMS	NA	NA	2	2	2	No	2	0	No	No	0
1008	994	378+	378+	DES	Out of Mumbai	54	Male	No	Some_Higher	No	No	No	2014	Non Smoker	2.75	32.0	1	3	No	2	No	No	No	No	No	2.75	NA	DES	NA	2	2	2	No	2	0	No	No	0
1009	995	415+	631+	BMS	Out of Mumbai	52	Male	Yes	Some_Higher	No	No	No	2013	Current Smoker	2.75	17.0	1	1	No	2	No	No	No	No	No	2.75	NA	BMS	NA	2	2	2	No	1	10	Yes	No	0
1010	996	590+	590+	BMS	Out of Mumbai	46	Male	Yes	None_Little	Yes	No	No	2013	Non Smoker	3.50	20.0	1	3	No	2	Yes	Yes	No	No	Yes	3.50	NA	BMS	NA	2	2	2	No	2	0	No	No	0
1011	997	733+	733+	BMS	Out of Mumbai	42	Female	No	Some_Higher	No	Yes	No	2012	Non Smoker	2.75	56.0	2	3	No	2	No	Yes	No	No	No	2.75	BMS	NA	BMS	2	1	1	Yes	2	0	No	No	0
1012	998	183+	183+	BMS	Out of Mumbai	69	Female	No	None_Little	No	Yes	No	2015	Non Smoker	3.00	28.0	1	3	No	2	No	Yes	No	No	No	3.00	BMS	NA	NA	2	2	2	No	1	4	No	No	0
1013	999	585+	585+	BMS	Out of Mumbai	75	Male	No	None_Little	No	No	No	2013	Past Smoker	3.50	18.0	1	2	No	2	Yes	Yes	No	No	Yes	3.50	NA	NA	BMS	2	2	2	No	2	0	No	No	0
1014	1000	625+	625+	BMS	Out of Mumbai	62	Male	Yes	None_Little	No	Yes	No	2013	Non Smoker	4.00	13.0	1	3	No	2	No	No	No	No	No	4.00	BMS	NA	NA	2	2	2	No	1	3	No	No	0
1015	1001	131+	131+	DES	Out of Mumbai	56	Male	No	None_Little	No	Yes	No	2014	Non Smoker	NA	NA	2	3	No	2	Yes	Yes	No	No	Yes	NA	NA	NA	DES	2	2	2	No	2	0	No	No	0
1016	1002	183+	183+	DES	Out of Mumbai	75	Male	No	None_Little	Yes	No	No	2015	Non Smoker	2.50	23.0	1	3	No	2	Yes	Yes	No	No	Yes	2.50	DES	NA	NA	2	2	2	No	1	6	No	Yes	0
1017	1003	220+	220+	DES	Out of Mumbai	54	Male	No	Some_Higher	No	Yes	No	2014	Non Smoker	2.75	49.0	2	3	No	2	Yes	Yes	No	No	Yes	3.00	DES	DES	NA	2	2	2	No	2	0	No	No	0
1018	1004	226+	226+	DES	Out of Mumbai	60	Male	Yes	None_Little	Yes	No	No	2014	Past Smoker	3.00	48.0	1	2	No	2	Yes	Yes	No	No	Yes	3.00	NA	NA	DES	2	2	2	No	2	0	No	No	0
1019	1005	527+	527+	BMS	Out of Mumbai	60	Male	Yes	Some_Higher	No	No	No	2013	Non Smoker	2.75	18.0	1	3	No	2	No	No	No	No	No	2.75	BMS	NA	NA	2	2	2	No	2	0	No	No	0
1020	1006	511+	511+	BMS	Out of Mumbai	68	Male	No	None_Little	No	No	No	2014	Non Smoker	2.75	41.0	2	3	No	2	Yes	Yes	No	No	Yes	3.00	DES	NA	BMS	2	2	2	No	2	0	No	No	0
1021	1007	530+	530+	DES	Out of Mumbai	50	Female	No	None_Little	No	No	No	2013	Non Smoker	2.50	49.0	3	3	No	3	Yes	Yes	No	No	Yes	2.50	NA	DES	DES	2	2	2	No	2	0	No	No	0
1022	1008	552+	552+	BMS	Out of Mumbai	64	Male	No	None_Little	No	Yes	No	2013	Non Smoker	3.50	33.0	1	3	No	2	Yes	No	No	No	No	3.50	NA	NA	BMS	2	2	2	No	2	0	No	No	0
1023	1009	196+	196+	DES	Out of Mumbai	60	Female	No	None_Little	Yes	Yes	No	2014	Non Smoker	2.50	24.0	1	3	No	3	Yes	Yes	No	Yes	Yes	2.50	DES	NA	NA	2	2	2	No	2	0	No	No	0
1024	1010	579+	579+	BMS	Out of Mumbai	49	Male	Yes	None_Little	No	No	Yes	2014	Past Smoker	2.50	40.0	2	2	No	2	Yes	No	No	No	No	2.75	NA	BMS	BMS	2	2	2	No	2	0	No	No	0
1025	1011	192+	192+	BMS	Out of Mumbai	65	Female	No	None_Little	No	No	No	2015	Non Smoker	2.75	25.0	2	3	No	2	No	Yes	No	No	No	2.75	NA	BMS	NA	2	2	2	No	2	0	No	No	0
1026	1012	733+	733+	DES	Out of Mumbai	52	Male	No	None_Little	Yes	Yes	No	2014	Non Smoker	2.50	15.0	1	3	No	3	Yes	Yes	No	No	Yes	2.50	NA	NA	DES	2	2	2	No	1	8	Yes	No	0
1027	1013	345+	345+	DES	Out of Mumbai	57	Female	No	Some_Higher	No	No	No	2014	Non Smoker	2.75	36.0	2	3	No	3	Yes	Yes	No	No	Yes	3.00	DES	NA	NA	NA	NA	NA	NA	NA	NA	NA	No	0
1028	1014	205+	205+	BMS	Out of Mumbai	53	Male	Yes	Some_Higher	No	Yes	Yes	2014	Non Smoker	2.75	35.0	2	3	No	1	Yes	Yes	Yes	No	Yes	2.75	BMS	BMS	NA	NA	NA	NA	NA	NA	NA	NA	No	0
1029	1015	493+	493+	BMS	Out of Mumbai	65	Male	No	None_Little	No	No	No	2012	Non Smoker	2.50	76.0	2	3	No	2	Yes	Yes	No	No	Yes	2.75	BMS	NA	NA	2	2	2	No	2	0	No	No	0
1030	1016	602+	602+	BMS	Mumbai	62	Male	Yes	None_Little	No	No	No	2013	Non Smoker	3.00	48.0	2	3	No	3	Yes	No	No	No	No	3.50	BMS	BMS	NA	2	2	2	No	2	0	No	No	0
1031	1017	146	146	BMS	Out of Mumbai	50	Male	No	None_Little	Yes	Yes	No	2015	Non Smoker	2.50	26.0	1	3	No	2	No	No	No	No	No	2.50	BMS	NA	NA	1	1	2	Yes	1	8	Yes	No	1
1032	1018	183+	183+	BMS	Out of Mumbai	63	Male	No	Some_Higher	No	No	No	2015	Past Smoker	3.00	15.0	1	2	No	3	No	No	No	No	No	3.00	BMS	NA	NA	2	2	2	No	1	6	No	Yes	0
1033	1019	182+	182+	DES	Out of Mumbai	45	Female	No	Some_Higher	Yes	No	No	2015	Non Smoker	2.75	44.0	2	3	No	2	No	No	Yes	No	No	3.50	NA	DES	DES	2	2	2	No	2	0	No	No	0
1034	1020	612+	612+	BMS	Out of Mumbai	65	Male	No	None_Little	Yes	Yes	No	2013	Non Smoker	2.75	53.0	2	3	No	2	Yes	Yes	No	No	Yes	3.00	BMS	BMS	NA	2	2	2	No	2	0	No	No	0
1036	1021	5	5	BMS	Out of Mumbai	79	Female	No	None_Little	No	Yes	No	2015	Non Smoker	2.75	19.0	1	3	No	2	No	No	No	No	No	2.75	BMS	NA	NA	2	2	2	No	1	10	Yes	No	1
1037	1022	359+	359+	DES	Out of Mumbai	50	Female	No	Some_Higher	Yes	No	No	2014	Non Smoker	3.50	72.0	2	3	No	2	Yes	Yes	No	No	Yes	3.50	NA	NA	DES	2	2	2	No	2	0	No	No	0
1038	1023	742+	742+	DES	Out of Mumbai	57	Male	No	None_Little	No	Yes	No	2014	Non Smoker	2.75	56.0	2	3	No	3	Yes	Yes	No	No	Yes	3.00	DES	DES	NA	1	2	2	No	1	10	Yes	No	0
1040	1024	330+	330+	BMS	Mumbai	57	Female	No	Some_Higher	No	No	Yes	2014	Non Smoker	2.50	38.0	2	3	No	3	Yes	Yes	No	No	Yes	3.00	BMS	NA	BMS	NA	NA	NA	NA	NA	NA	NA	No	0
1041	1025	638+	638+	BMS	Out of Mumbai	48	Male	No	None_Little	No	Yes	Yes	2013	Non Smoker	NA	NA	1	3	No	3	Yes	Yes	No	No	Yes	NA	NA	BMS	NA	2	2	2	No	2	0	No	No	0
1042	1026	582+	582+	DES	Mumbai	60	Male	Yes	Some_Higher	No	Yes	No	2013	Past Smoker	NA	NA	2	2	No	2	Yes	Yes	No	No	Yes	NA	DES	NA	NA	2	2	2	No	1	6	No	Yes	0
1043	1027	718+	718+	DES	Mumbai	60	Male	No	None_Little	No	No	No	2014	Non Smoker	3.00	29.0	1	3	No	3	Yes	No	No	No	No	3.00	NA	NA	DES	2	2	2	No	2	0	No	No	0
1044	1028	183+	183+	DES	Mumbai	64	Male	No	None_Little	Yes	No	No	2015	Non Smoker	2.75	18.0	1	3	No	1	Yes	Yes	No	No	Yes	2.75	DES	NA	NA	2	2	2	No	2	0	No	No	0
1045	1029	567+	567+	DES	Out of Mumbai	40	Female	No	None_Little	No	No	No	2013	Non Smoker	2.50	19.0	1	3	No	2	No	No	No	No	No	2.50	DES	NA	NA	2	2	2	No	2	0	No	No	0
1046	1030	601+	601+	BMS	Mumbai	50	Male	No	Some_Higher	No	Yes	No	2013	Non Smoker	2.50	19.0	1	3	No	2	Yes	Yes	No	No	Yes	2.50	BMS	NA	NA	NA	NA	NA	NA	NA	NA	NA	No	0
1047	1031	389+	389+	BMS	Out of Mumbai	60	Female	No	None_Little	No	Yes	Yes	2013	Non Smoker	2.75	33.0	2	3	No	1	Yes	Yes	No	No	Yes	2.75	NA	BMS	BMS	NA	NA	NA	NA	NA	NA	NA	No	0
1048	1032	729+	729+	BMS	Mumbai	48	Male	Yes	Some_Higher	Yes	Yes	No	2012	Non Smoker	2.00	45.0	3	3	No	3	Yes	No	Yes	No	Yes	2.50	BMS	BMS	BMS	2	2	2	No	2	0	No	No	0
1049	1033	584+	584+	BMS	Mumbai	65	Male	No	Some_Higher	No	No	Yes	2013	Non Smoker	2.75	33.0	1	3	Yes	2	No	No	No	No	No	2.75	BMS	NA	NA	NA	NA	NA	NA	NA	NA	NA	No	0
1050	1034	90	90	BMS	Mumbai	59	Female	No	None_Little	No	No	No	2013	Non Smoker	2.25	66.0	3	3	No	2	Yes	Yes	No	No	Yes	3.00	BMS	BMS	BMS	2	2	2	No	1	0	No	No	1
1051	1035	641+	641+	BMS	Out of Mumbai	70	Male	No	None_Little	No	Yes	No	2013	Non Smoker	3.00	25.0	1	3	No	1	Yes	Yes	No	No	Yes	3.00	BMS	NA	NA	2	2	2	No	2	0	No	No	0
1052	1036	308+	308+	DES	Out of Mumbai	40	Female	No	None_Little	No	No	No	2013	Non Smoker	3.50	40.0	1	3	No	0	Yes	Yes	No	No	Yes	3.50	DES	NA	NA	2	2	2	No	1	3	No	No	0
1053	1037	600+	600+	DES	Out of Mumbai	65	Male	No	Some_Higher	No	Yes	No	2013	Non Smoker	2.75	29.0	2	3	No	3	No	Yes	No	No	No	3.00	NA	DES	DES	2	1	1	Yes	1	8	Yes	No	0
1054	1038	607+	607+	BMS	Mumbai	48	Male	Yes	None_Little	No	No	No	2013	Past Smoker	3.00	24.0	1	2	No	2	Yes	Yes	No	No	Yes	3.00	BMS	NA	NA	2	2	2	No	1	5	No	Yes	0
1055	1039	552+	552+	DES	Mumbai	52	Male	No	Some_Higher	No	No	No	2012	Non Smoker	2.50	46.0	2	3	No	3	Yes	Yes	No	No	Yes	2.75	DES	DES	NA	2	2	2	No	2	0	No	No	0
1056	1040	794+	794+	BMS	Out of Mumbai	40	Male	No	Some_Higher	No	No	No	2012	Non Smoker	3.00	30.0	1	3	No	2	Yes	Yes	No	No	Yes	3.00	BMS	NA	NA	2	2	2	No	2	0	No	No	0
1057	1041	510+	510+	BMS	Mumbai	45	Male	Yes	None_Little	No	No	No	2013	Non Smoker	3.00	18.0	1	3	No	1	Yes	No	Yes	No	Yes	3.00	BMS	NA	NA	2	2	2	No	2	0	No	No	0
1058	1042	384+	384+	BMS	Out of Mumbai	78	Male	No	None_Little	No	No	No	2014	Non Smoker	2.75	39.0	2	3	No	1	No	No	No	No	No	2.75	BMS	NA	BMS	2	2	2	No	2	0	No	No	0
1059	1043	514+	514+	BMS	Mumbai	41	Male	Yes	None_Little	No	No	Yes	2012	Past Smoker	3.00	30.0	3	2	No	2	Yes	Yes	No	No	Yes	3.00	BMS	NA	BMS	2	2	2	No	2	0	No	No	0
1060	1044	312+	312+	DES	Mumbai	50	Male	No	None_Little	No	No	No	2013	Non Smoker	3.00	40.0	1	3	No	3	Yes	Yes	No	No	Yes	3.00	NA	NA	DES	NA	NA	NA	NA	NA	NA	NA	No	0
1061	1045	573+	573+	DES	Mumbai	63	Female	No	None_Little	No	No	No	2013	Past Smoker	2.75	59.0	2	2	No	3	Yes	Yes	No	No	Yes	3.00	DES	NA	DES	2	2	2	No	2	0	No	No	0
1062	1046	187+	187+	DES	Out of Mumbai	67	Male	Yes	None_Little	No	No	No	2014	Non Smoker	3.00	28.0	1	3	No	3	Yes	Yes	No	No	Yes	3.00	DES	NA	NA	2	2	2	No	1	8	Yes	No	0
1063	1047	599+	599+	DES	Out of Mumbai	51	Male	Yes	None_Little	No	No	No	2013	Non Smoker	3.00	64.0	3	3	No	3	Yes	No	No	No	No	3.50	DES	NA	DES	2	2	2	No	2	0	No	No	0
1064	1048	802+	802+	BMS	Mumbai	66	Male	No	None_Little	Yes	Yes	No	2012	Current Smoker	2.00	15.0	1	1	No	2	Yes	Yes	No	No	Yes	2.00	NA	BMS	NA	2	2	2	No	2	0	No	No	0
1065	1049	710+	710+	DES	Mumbai	65	Male	Yes	Some_Higher	Yes	No	No	2012	Non Smoker	2.75	69.0	3	3	No	2	No	Yes	No	No	No	3.50	DES	DES	NA	2	2	2	No	2	0	No	No	0
1066	1050	515+	515+	BMS	Mumbai	63	Male	No	None_Little	No	Yes	No	2013	Non Smoker	3.50	13.0	1	3	No	3	Yes	Yes	No	No	Yes	3.50	BMS	NA	NA	2	2	2	No	2	0	No	No	0
1067	1051	558+	558+	DES	Out of Mumbai	55	Male	No	Some_Higher	Yes	Yes	No	2013	Past Smoker	2.75	56.0	2	2	No	2	Yes	Yes	No	No	Yes	2.75	NA	DES	DES	2	2	2	No	1	5	No	Yes	0
1068	1052	586+	586+	DES	Mumbai	40	Male	Yes	None_Little	Yes	Yes	Yes	2013	Current Smoker	2.50	29.0	2	1	No	3	Yes	Yes	No	No	Yes	3.50	DES	NA	NA	2	2	2	No	2	0	No	No	0
1069	1053	579+	682+	BMS	Out of Mumbai	65	Male	Yes	None_Little	No	Yes	No	2013	Non Smoker	1.25	83.0	4	3	No	1	Yes	Yes	Yes	No	Yes	3.00	BMS	NA	BMS	2	2	2	No	1	10	Yes	No	0
1070	1054	549+	549+	DES	Out of Mumbai	52	Male	Yes	Some_Higher	No	No	No	2013	Non Smoker	3.00	32.0	1	3	No	1	No	No	No	No	No	3.00	DES	NA	NA	2	2	2	No	2	0	No	No	0
1071	1055	723+	723+	DES	Out of Mumbai	66	Female	Yes	None_Little	No	No	No	2014	Non Smoker	2.50	42.0	2	3	No	1	No	No	No	No	No	2.75	DES	NA	DES	2	2	2	No	1	3	No	No	0
1072	1056	662+	662+	BMS	Mumbai	55	Female	No	None_Little	Yes	Yes	Yes	2013	Non Smoker	2.75	28.0	1	3	No	2	Yes	Yes	No	No	Yes	2.75	BMS	NA	NA	NA	NA	NA	NA	NA	NA	NA	No	0
1073	1057	327+	327+	BMS	Mumbai	61	Male	No	None_Little	Yes	Yes	No	2013	Non Smoker	2.50	18.0	1	3	No	3	Yes	No	Yes	No	Yes	2.50	NA	BMS	NA	NA	NA	NA	NA	NA	NA	NA	No	0
1074	1058	1272+	1272+	DES	Out of Mumbai	25	NA	Yes	Some_Higher	No	No	No	2012	Non Smoker	NA	NA	NA	3	No	1	Yes	Yes	No	No	Yes	NA	DES	NA	NA	2	2	2	No	2	0	No	No	0
1075	1059	183+	183+	DES	Out of Mumbai	66	Male	Yes	Some_Higher	No	Yes	No	2015	Current Smoker	3.00	28.0	1	1	No	3	Yes	Yes	No	No	Yes	3.00	DES	NA	NA	2	2	2	No	2	0	No	No	0
1076	1060	656+	656+	BMS	Out of Mumbai	49	Male	No	Some_Higher	No	Yes	No	2012	Non Smoker	2.75	33.0	1	3	No	2	Yes	Yes	No	No	Yes	2.75	NA	BMS	NA	2	2	2	No	2	0	No	No	0
1077	1061	10	10	DES	Out of Mumbai	48	Male	Yes	Some_Higher	Yes	No	No	2014	Past Smoker	2.50	31.0	2	2	No	2	Yes	Yes	No	No	Yes	3.00	DES	DES	NA	2	2	2	No	1	10	Yes	No	1
1078	1062	317+	317+	DES	Out of Mumbai	46	Male	Yes	Some_Higher	No	No	No	2014	Non Smoker	3.00	42.0	2	3	No	2	Yes	Yes	No	No	Yes	3.00	NA	NA	DES	2	2	2	No	2	0	No	No	0
1079	1063	277+	277+	BMS	Out of Mumbai	40	Male	Yes	Some_Higher	No	No	No	2013	Non Smoker	2.00	20.0	1	3	No	1	Yes	Yes	No	No	Yes	2.00	BMS	NA	NA	2	2	2	No	2	0	No	No	0
1080	1064	342+	342+	BMS	Out of Mumbai	76	Male	Yes	None_Little	Yes	No	No	2013	Non Smoker	2.00	30.0	2	3	No	3	Yes	Yes	No	No	Yes	2.75	BMS	NA	BMS	2	2	2	No	2	0	No	No	0
1081	1065	551+	551+	BMS	Out of Mumbai	60	Male	No	Some_Higher	No	No	No	2013	Past Smoker	2.50	43.0	2	2	No	2	Yes	Yes	No	No	Yes	3.50	NA	BMS	BMS	2	2	2	No	2	0	No	No	0
1082	1066	723+	723+	BMS	Out of Mumbai	68	Male	No	Some_Higher	Yes	No	No	2014	Non Smoker	2.50	66.0	3	3	No	3	Yes	Yes	No	No	Yes	3.50	BMS	NA	DES	2	2	2	No	2	0	No	No	0
1083	1067	282+	282+	BMS	Out of Mumbai	59	Male	No	Some_Higher	Yes	Yes	No	2013	Past Smoker	2.75	13.0	1	2	No	3	Yes	Yes	No	No	Yes	2.75	BMS	NA	NA	2	2	2	No	2	0	No	No	0
1084	1068	183+	183+	BMS	Out of Mumbai	58	Female	No	None_Little	No	Yes	No	2015	Non Smoker	3.50	40.0	2	3	No	3	Yes	No	Yes	No	Yes	3.50	BMS	NA	BMS	2	2	2	No	2	0	No	No	0
1085	1069	185+	185+	BMS	Out of Mumbai	52	Female	No	None_Little	No	Yes	No	2015	Non Smoker	3.50	20.0	1	3	No	2	Yes	Yes	No	No	Yes	3.50	BMS	NA	NA	2	2	2	No	2	0	No	No	0
1086	1070	275+	275+	BMS	Out of Mumbai	35	Male	Yes	Some_Higher	No	No	No	2014	Past Smoker	3.00	50.0	2	2	No	2	Yes	Yes	No	No	Yes	3.50	DES	BMS	NA	2	2	2	No	2	0	No	No	0
1087	1071	718+	718+	DES	Out of Mumbai	35	Male	Yes	Some_Higher	No	No	Yes	2014	Current Smoker	2.75	38.0	2	1	No	2	Yes	Yes	No	No	Yes	3.50	DES	NA	NA	2	2	2	No	2	0	No	No	0
1088	1072	789+	789+	BMS	Out of Mumbai	58	Female	No	None_Little	Yes	No	No	2012	Past Smoker	3.00	71.0	2	2	No	3	Yes	Yes	No	No	Yes	3.50	BMS	NA	BMS	2	2	2	No	2	0	No	No	0
1089	1073	593+	593+	BMS	Out of Mumbai	71	Male	No	None_Little	Yes	Yes	No	2013	Non Smoker	3.00	42.0	2	3	No	3	Yes	Yes	No	No	Yes	3.00	NA	BMS	NA	2	2	2	No	2	0	No	No	0
1090	1074	373+	373+	DES	Out of Mumbai	72	Male	Yes	None_Little	No	No	No	2014	Past Smoker	3.00	29.0	1	2	No	2	Yes	Yes	No	No	Yes	3.00	NA	NA	DES	NA	NA	NA	NA	NA	NA	NA	No	0
1091	1075	462+	462+	BMS	Mumbai	35	Male	Yes	Some_Higher	No	No	Yes	2012	Non Smoker	3.50	23.0	1	3	No	1	Yes	Yes	No	No	Yes	3.50	BMS	NA	NA	2	2	2	No	1	5	No	Yes	0
1092	1076	714+	714+	DES	Out of Mumbai	70	Male	No	None_Little	No	No	No	2014	Current Smoker	2.50	40.0	2	1	No	2	Yes	Yes	No	No	Yes	2.75	DES	NA	NA	1	2	2	No	2	0	No	No	0
1093	1077	185+	185+	DES	Out of Mumbai	47	Male	Yes	Some_Higher	No	No	No	2015	Non Smoker	3.00	20.0	1	3	No	2	Yes	No	Yes	No	Yes	3.00	DES	NA	NA	2	2	2	No	1	5	No	Yes	0
1094	1078	182+	182+	DES	Out of Mumbai	70	Male	No	None_Little	No	Yes	No	2015	Past Smoker	2.75	24.0	1	2	No	3	Yes	Yes	No	No	Yes	2.75	DES	NA	NA	2	2	2	No	2	0	No	No	0
1095	1079	205+	205+	BMS	Out of Mumbai	62	Male	No	None_Little	No	No	No	2014	Past Smoker	2.50	31.0	2	2	No	2	No	No	No	No	No	3.00	DES	BMS	NA	2	2	2	No	2	0	No	No	0
1096	1080	410+	410+	BMS	Out of Mumbai	63	Female	Yes	None_Little	Yes	No	No	2013	Non Smoker	2.50	51.0	2	3	No	2	Yes	Yes	No	No	Yes	2.50	BMS	BMS	NA	NA	NA	NA	NA	NA	NA	NA	No	0
1097	1081	786+	786+	BMS	Out of Mumbai	67	Male	No	Some_Higher	No	Yes	No	2012	Non Smoker	2.75	8.0	1	3	No	1	Yes	Yes	No	No	Yes	2.75	NA	NA	BMS	2	2	2	No	2	0	No	No	0
1098	1082	184+	184+	DES	Out of Mumbai	65	Male	No	Some_Higher	No	No	No	2015	Non Smoker	3.50	30.0	1	3	No	2	Yes	Yes	No	No	Yes	3.50	NA	NA	DES	2	2	2	No	2	0	No	No	0
1099	1083	597+	597+	BMS	Out of Mumbai	32	Male	Yes	Some_Higher	Yes	No	No	2012	Non Smoker	2.25	28.0	1	3	No	1	Yes	Yes	No	No	Yes	2.25	NA	BMS	NA	2	2	2	No	2	0	No	No	0
1100	1084	101	101	BMS	Out of Mumbai	70	Female	No	None_Little	Yes	No	No	2013	Non Smoker	2.50	51.0	2	3	No	3	Yes	Yes	No	No	Yes	2.50	NA	BMS	NA	1	2	2	No	1	10	Yes	No	1
1101	1085	668+	668+	BMS	Mumbai	54	Male	Yes	Some_Higher	No	Yes	No	2012	Non Smoker	3.00	16.0	1	3	No	2	Yes	Yes	No	No	Yes	3.00	BMS	NA	NA	2	2	2	No	2	0	No	No	0
1102	1086	549+	549+	DES	Mumbai	60	Female	No	None_Little	No	Yes	No	2013	Non Smoker	2.56	77.0	3	3	No	2	Yes	Yes	No	No	Yes	2.75	DES	NA	DES	2	2	2	No	2	0	No	No	0
1103	1087	320+	320+	BMS	Mumbai	45	Female	No	Some_Higher	No	No	No	2013	Non Smoker	2.75	28.0	1	3	No	2	Yes	Yes	No	No	Yes	2.75	BMS	NA	NA	2	2	2	No	2	0	No	No	0
1104	1088	474+	474+	BMS	Mumbai	49	Male	Yes	Some_Higher	No	Yes	No	2013	Current Smoker	3.50	12.0	1	1	No	2	Yes	No	No	No	No	3.50	NA	BMS	NA	2	2	2	No	1	2	No	No	0
1105	1089	592+	592+	BMS	Mumbai	44	Male	No	Some_Higher	Yes	No	No	2013	Non Smoker	2.75	43.0	1	3	No	2	Yes	Yes	Yes	No	Yes	3.00	BMS	NA	NA	2	2	2	No	2	0	No	No	0
1106	1090	764+	764+	BMS	Mumbai	39	Male	Yes	Some_Higher	No	Yes	No	2012	Non Smoker	3.00	24.0	1	3	No	1	Yes	No	No	No	No	3.00	BMS	NA	NA	NA	NA	NA	NA	NA	NA	NA	No	0
1107	1091	754+	754+	DES	Mumbai	62	Female	No	Some_Higher	No	No	No	2012	Non Smoker	2.50	28.0	1	3	No	3	No	No	No	No	No	2.50	NA	NA	DES	2	2	2	No	2	0	No	No	0
1108	1092	320+	320+	BMS	Mumbai	55	Female	Yes	None_Little	No	Yes	No	2013	Non Smoker	3.50	15.0	1	3	No	3	Yes	Yes	No	No	Yes	3.50	NA	BMS	NA	2	2	2	No	2	0	No	No	0
1109	1093	184+	184+	DES	Mumbai	39	Male	Yes	Some_Higher	No	No	No	2015	Non Smoker	2.50	24.0	1	3	No	3	Yes	Yes	No	No	Yes	2.50	DES	NA	NA	2	2	2	No	2	0	No	No	0
1110	1094	734+	734+	DES	Mumbai	41	Male	Yes	None_Little	No	No	No	2014	Non Smoker	3.00	90.0	3	3	No	1	Yes	No	Yes	No	Yes	3.50	NA	NA	DES	2	2	2	No	2	0	No	No	0
1111	1095	831+	831+	DES	Mumbai	67	Male	No	Some_Higher	Yes	Yes	Yes	2012	Non Smoker	3.00	30.0	1	3	No	2	Yes	Yes	No	No	Yes	3.00	NA	DES	NA	2	2	2	No	2	0	No	No	0
1112	1096	745+	745+	BMS	Mumbai	47	Male	Yes	None_Little	No	Yes	No	2012	Past Smoker	2.75	28.0	1	2	Yes	2	No	Yes	No	No	No	2.75	BMS	NA	NA	2	2	2	No	2	0	No	No	0
1113	1097	188+	188+	DES	Out of Mumbai	65	Female	No	None_Little	Yes	Yes	No	2014	Non Smoker	3.50	15.0	1	3	No	3	Yes	Yes	No	No	Yes	3.50	DES	NA	NA	NA	NA	NA	NA	NA	NA	NA	No	0
1114	1098	183+	183+	DES	Mumbai	63	Female	No	None_Little	Yes	Yes	No	2015	Current Smoker	3.00	24.0	1	1	No	3	Yes	Yes	No	No	Yes	3.00	DES	NA	NA	2	2	2	No	2	0	No	No	0
1115	1099	673+	673+	BMS	Mumbai	61	Male	No	Some_Higher	Yes	No	No	2013	Non Smoker	4.00	18.0	1	3	No	2	Yes	No	No	No	No	4.00	NA	NA	BMS	2	2	2	No	2	0	No	No	0
1116	1100	596+	596+	BMS	Out of Mumbai	57	Male	Yes	Some_Higher	No	No	Yes	2013	Non Smoker	3.50	14.0	1	3	No	1	No	No	No	No	No	3.50	BMS	NA	NA	2	2	2	No	2	0	No	No	0
1117	1101	363	363	BMS	Mumbai	64	Female	No	Some_Higher	Yes	Yes	No	2012	Non Smoker	NA	NA	2	3	No	2	Yes	Yes	No	No	Yes	NA	NA	BMS	NA	1	2	2	No	1	10	Yes	No	1
1118	1102	787+	787+	DES	Mumbai	62	Female	Yes	None_Little	No	Yes	Yes	2012	Non Smoker	2.75	23.0	1	3	No	2	Yes	Yes	No	No	Yes	2.75	DES	NA	NA	NA	NA	NA	NA	NA	NA	NA	No	0
1119	1103	692+	692+	BMS	Out of Mumbai	53	Female	Yes	Some_Higher	Yes	No	No	2012	Non Smoker	2.25	47.0	3	3	No	3	Yes	Yes	No	No	Yes	2.50	NA	BMS	BMS	NA	NA	NA	NA	NA	NA	NA	No	0
1120	1104	775+	775+	BMS	Out of Mumbai	33	Male	Yes	Some_Higher	No	No	No	2012	Past Smoker	3.50	18.0	1	2	No	3	Yes	No	Yes	No	Yes	3.50	BMS	NA	NA	2	2	2	No	2	0	No	No	0
1121	1105	152+	152+	BMS	Out of Mumbai	60	Female	No	Some_Higher	No	No	No	2015	Current Smoker	3.00	30.0	1	1	No	2	Yes	Yes	No	No	Yes	3.00	NA	NA	BMS	2	2	2	No	2	0	No	No	0
1122	1106	162+	162+	DES	Out of Mumbai	60	Female	No	Some_Higher	No	Yes	No	2014	Non Smoker	2.50	34.0	2	3	No	2	No	No	No	No	No	2.50	DES	NA	DES	2	2	2	No	2	0	No	No	0
1123	1107	693+	693+	BMS	Out of Mumbai	50	Male	Yes	Some_Higher	No	No	No	2012	Non Smoker	3.50	18.0	1	3	No	3	Yes	Yes	No	No	Yes	3.50	BMS	NA	NA	2	2	2	No	2	0	No	No	0
1124	1108	241+	241+	DES	Out of Mumbai	57	Male	Yes	None_Little	No	Yes	No	2014	Current Smoker	2.75	28.0	1	1	No	2	Yes	Yes	No	No	Yes	2.75	DES	NA	NA	2	2	2	No	2	0	No	No	0
1125	1109	228+	228+	DES	Out of Mumbai	67	Male	Yes	Some_Higher	No	Yes	No	2014	Non Smoker	3.50	24.0	1	3	No	2	Yes	Yes	No	No	Yes	3.50	NA	NA	DES	2	2	2	No	2	0	No	No	0
1126	1110	214+	214+	DES	Out of Mumbai	65	Male	No	None_Little	No	No	No	2014	Past Smoker	2.50	39.0	2	2	No	2	Yes	Yes	No	No	Yes	3.00	DES	NA	NA	2	2	2	No	2	0	No	No	0
1127	1111	402+	402+	DES	Out of Mumbai	47	Male	Yes	Some_Higher	No	No	No	2014	Past Smoker	3.00	61.0	4	2	No	2	Yes	Yes	No	No	Yes	3.00	DES	DES	DES	2	2	2	No	2	0	No	No	0
1128	1112	181+	181+	DES	Out of Mumbai	50	Male	Yes	None_Little	No	Yes	No	2015	Non Smoker	3.00	20.0	1	3	Yes	3	Yes	Yes	No	No	Yes	3.00	DES	NA	NA	2	2	2	No	2	0	No	No	0
1129	1113	1082+	1082+	BMS	Out of Mumbai	60	Female	Yes	None_Little	No	No	Yes	2013	Non Smoker	3.00	20.0	1	3	No	1	Yes	Yes	No	No	Yes	3.00	BMS	NA	NA	2	2	2	No	2	0	No	No	0
1130	1114	560+	560+	BMS	Out of Mumbai	48	Male	Yes	None_Little	Yes	No	No	2013	Non Smoker	3.50	20.0	1	3	No	2	Yes	Yes	No	No	Yes	3.50	BMS	NA	NA	2	2	2	No	2	0	No	No	0
1131	1115	704+	704+	BMS	Out of Mumbai	60	Male	No	Some_Higher	Yes	No	No	2012	Past Smoker	3.50	38.0	1	2	Yes	2	No	No	No	No	No	3.50	BMS	NA	NA	2	2	2	No	2	0	No	No	0
1132	1116	345+	345+	DES	Out of Mumbai	72	Male	Yes	None_Little	No	No	No	2014	Non Smoker	3.00	55.0	2	3	No	2	Yes	Yes	No	No	Yes	3.00	NA	DES	DES	NA	NA	NA	NA	NA	NA	NA	No	0
1133	1117	709+	709+	BMS	Out of Mumbai	75	Female	No	None_Little	No	Yes	No	2012	Non Smoker	2.75	20.0	1	3	No	2	Yes	No	Yes	No	Yes	2.75	BMS	NA	NA	2	2	2	No	1	4	No	No	0
1134	1118	17	17	DES	Out of Mumbai	69	Male	Yes	None_Little	No	Yes	No	2014	Past Smoker	2.75	48.0	2	2	No	2	Yes	Yes	No	No	Yes	3.00	DES	NA	DES	2	2	2	No	1	10	Yes	No	1
1135	1119	187+	187+	DES	Out of Mumbai	50	Male	Yes	None_Little	No	No	No	2015	Past Smoker	2.75	60.0	2	2	No	3	Yes	Yes	No	No	Yes	2.75	DES	DES	NA	2	2	2	No	2	0	No	No	0
1136	1120	718+	718+	BMS	Out of Mumbai	65	Female	No	None_Little	No	No	No	2014	Non Smoker	2.25	30.0	2	3	No	1	Yes	Yes	No	No	Yes	2.75	BMS	BMS	NA	2	2	2	No	2	0	No	No	0
1137	1121	195+	195+	BMS	Out of Mumbai	70	Male	No	None_Little	No	No	No	2015	Non Smoker	2.50	28.0	1	3	No	2	Yes	Yes	No	No	Yes	2.50	NA	NA	BMS	2	2	2	No	2	0	No	No	0
1138	1122	740+	740+	BMS	Out of Mumbai	65	Male	Yes	None_Little	No	No	Yes	2012	Past Smoker	NA	NA	2	2	No	2	Yes	Yes	No	No	Yes	NA	NA	NA	BMS	2	2	2	No	2	0	No	No	0
1139	1123	507+	507+	BMS	Out of Mumbai	60	Female	No	None_Little	No	No	No	2013	Non Smoker	2.25	29.0	2	3	No	3	Yes	Yes	No	No	Yes	3.00	DES	NA	BMS	2	2	2	No	2	0	No	No	0
1141	1124	219+	219+	BMS	Out of Mumbai	60	Female	No	None_Little	No	No	No	2014	Current Smoker	2.50	38.0	3	1	No	2	Yes	Yes	No	No	Yes	14.00	BMS	BMS	NA	2	2	2	No	2	0	No	No	0
1142	1125	760+	760+	BMS	Out of Mumbai	65	Female	No	None_Little	No	No	No	2012	Non Smoker	2.75	28.0	1	3	No	3	Yes	Yes	Yes	No	Yes	2.75	NA	NA	BMS	2	2	2	No	2	0	No	No	0
1143	1126	195+	195+	DES	Out of Mumbai	57	Male	Yes	Some_Higher	No	No	No	2015	Past Smoker	3.00	28.0	1	2	No	2	Yes	Yes	No	No	Yes	3.00	DES	NA	NA	2	2	2	No	2	0	No	No	0
1144	1127	188+	188+	DES	Out of Mumbai	60	Male	Yes	None_Little	Yes	Yes	No	2015	Non Smoker	2.75	51.0	2	3	No	2	Yes	Yes	No	No	Yes	3.50	NA	DES	DES	2	2	2	No	2	0	No	No	0
1145	1128	563+	563+	BMS	Out of Mumbai	70	Female	No	None_Little	No	Yes	No	2013	Non Smoker	3.00	28.0	1	3	No	2	No	Yes	No	No	No	3.00	BMS	NA	NA	NA	NA	NA	NA	NA	NA	NA	No	0
1146	1129	270+	270+	BMS	Out of Mumbai	50	Male	Yes	None_Little	No	Yes	No	2014	Non Smoker	3.50	23.0	1	3	No	2	Yes	Yes	No	No	Yes	3.50	NA	NA	BMS	2	2	2	No	2	0	No	No	0
1147	1130	451+	451+	DES	Out of Mumbai	49	Male	Yes	Some_Higher	No	No	No	2014	Non Smoker	3.00	56.0	2	3	No	2	Yes	Yes	No	No	Yes	3.50	DES	NA	DES	2	2	2	No	2	0	No	No	0
1148	1131	183+	183+	DES	Out of Mumbai	50	Male	Yes	Some_Higher	No	Yes	No	2015	Current Smoker	2.75	52.0	2	1	No	2	Yes	Yes	No	No	Yes	3.00	NA	NA	DES	2	2	2	No	2	0	No	No	0
1149	1132	184+	184+	BMS	Out of Mumbai	78	Male	No	None_Little	No	No	No	2015	Non Smoker	3.00	39.0	2	3	No	3	Yes	Yes	No	No	Yes	4.00	BMS	NA	DES	2	2	2	No	2	0	No	No	0
1150	1133	180+	180+	DES	Out of Mumbai	55	Male	No	Some_Higher	No	No	No	2015	Non Smoker	3.50	36.0	1	3	No	2	Yes	No	No	No	No	3.50	DES	NA	NA	2	2	2	No	2	0	No	No	0
1151	1134	543+	543+	BMS	Mumbai	50	Male	No	Some_Higher	No	No	No	2013	Non Smoker	2.75	13.0	1	3	No	3	No	No	No	No	No	2.75	NA	NA	BMS	2	2	2	No	2	0	No	No	0
1152	1135	188+	188+	BMS	Out of Mumbai	65	Male	No	None_Little	Yes	Yes	No	2015	Non Smoker	2.75	13.0	1	3	No	1	Yes	Yes	No	No	Yes	2.75	BMS	NA	NA	2	2	2	No	2	0	No	No	0
1153	1136	183+	183+	DES	Out of Mumbai	48	Male	No	Some_Higher	Yes	No	No	2015	Non Smoker	2.50	52.0	2	3	No	3	Yes	Yes	No	No	Yes	2.75	NA	DES	DES	2	2	2	No	2	0	No	No	0
1154	1137	496+	496+	BMS	Out of Mumbai	55	Male	Yes	Some_Higher	Yes	No	No	2014	Non Smoker	2.75	49.0	2	3	No	2	Yes	Yes	No	No	Yes	3.00	BMS	NA	BMS	NA	NA	NA	NA	NA	NA	NA	No	0
1155	1138	554+	554+	DES	Out of Mumbai	79	Male	No	None_Little	Yes	Yes	No	2013	Non Smoker	2.50	20.0	1	3	No	2	No	No	No	No	No	2.50	DES	NA	NA	2	2	2	No	2	0	No	No	0
1156	1139	1084+	1084+	BMS	Out of Mumbai	45	Female	Yes	None_Little	No	No	No	2013	Non Smoker	2.75	18.0	1	3	No	2	Yes	No	No	No	No	2.75	NA	BMS	NA	2	2	2	No	1	3	No	No	0
1157	1140	838+	838+	BMS	Out of Mumbai	64	Male	Yes	Some_Higher	No	Yes	No	2012	Non Smoker	NA	NA	1	3	No	2	Yes	Yes	No	No	Yes	NA	BMS	NA	NA	2	2	2	No	1	4	No	No	0
1158	1141	302+	302+	BMS	Out of Mumbai	58	Female	No	None_Little	No	Yes	No	2014	Non Smoker	2.75	15.0	1	3	No	2	Yes	Yes	No	No	Yes	2.75	BMS	NA	NA	2	2	2	No	2	0	No	No	0
1159	1142	148+	148+	BMS	Out of Mumbai	55	Male	Yes	None_Little	No	No	No	2014	Current Smoker	2.75	92.0	3	1	No	2	Yes	Yes	No	No	Yes	2.75	BMS	NA	BMS	2	2	2	No	2	0	No	No	0
1160	1143	788+	788+	BMS	Mumbai	40	Male	Yes	Some_Higher	No	Yes	No	2012	Non Smoker	2.50	45.0	2	3	Yes	2	No	Yes	No	No	No	2.75	BMS	NA	NA	2	2	2	No	1	5	No	Yes	0
1161	1144	183+	183+	DES	Out of Mumbai	71	Male	Yes	None_Little	No	Yes	No	2015	Non Smoker	2.75	12.0	1	3	No	2	Yes	No	Yes	No	Yes	2.75	NA	NA	DES	2	2	2	No	2	0	No	No	0
1163	1145	770+	770+	BMS	Out of Mumbai	50	Male	No	Some_Higher	No	Yes	No	2012	Past Smoker	2.50	30.0	2	2	No	3	Yes	Yes	No	No	Yes	3.00	BMS	NA	BMS	2	2	2	No	2	0	No	No	0
1164	1146	519+	519+	BMS	Out of Mumbai	69	Female	No	None_Little	No	No	No	2013	Non Smoker	2.75	38.0	1	3	No	3	Yes	Yes	No	No	Yes	2.75	BMS	NA	NA	2	2	2	No	2	0	No	No	0
1165	1147	395+	395+	BMS	Mumbai	58	Male	Yes	Some_Higher	No	No	No	2013	Non Smoker	3.00	53.0	2	3	No	2	Yes	Yes	No	No	Yes	3.00	BMS	BMS	NA	NA	NA	NA	NA	NA	NA	NA	No	0
1166	1148	182+	182+	DES	Out of Mumbai	47	Male	Yes	Some_Higher	Yes	Yes	Yes	2015	Non Smoker	2.50	9.0	1	3	No	2	Yes	Yes	No	No	Yes	2.50	DES	NA	NA	2	2	2	No	1	4	No	No	0
1167	1149	739+	739+	BMS	Out of Mumbai	52	Male	No	Some_Higher	No	Yes	No	2012	Non Smoker	2.50	25.0	1	3	No	2	No	No	No	No	No	2.50	NA	BMS	NA	2	2	2	No	2	0	No	No	0
1168	1150	271+	271+	DES	Out of Mumbai	46	Male	Yes	None_Little	No	No	No	2014	Non Smoker	2.50	47.0	2	3	No	2	Yes	Yes	No	No	Yes	3.50	NA	DES	DES	2	2	2	No	2	0	No	No	0
1169	1151	206+	206+	BMS	Out of Mumbai	55	Female	No	Some_Higher	No	Yes	No	2014	Non Smoker	3.00	49.0	2	3	No	2	Yes	Yes	No	No	Yes	3.25	DES	NA	BMS	2	2	2	No	2	0	No	No	0
1170	1152	3+	3+	DES	Out of Mumbai	57	Male	Yes	Some_Higher	No	Yes	Yes	2014	Non Smoker	3.50	61.0	2	3	No	3	Yes	Yes	No	No	Yes	3.75	NA	DES	DES	2	2	2	No	2	0	No	No	0
1171	1153	7	7	BMS	Out of Mumbai	57	Male	No	Some_Higher	No	No	No	2014	Non Smoker	2.50	81.0	3	3	No	3	Yes	Yes	No	No	Yes	3.00	BMS	BMS	NA	1	2	2	No	1	10	Yes	No	1
1172	1154	165+	165+	BMS	Out of Mumbai	60	Male	Yes	Some_Higher	Yes	No	No	2014	Past Smoker	2.25	81.0	2	2	No	2	Yes	Yes	No	No	Yes	2.50	DES	BMS	NA	2	2	2	No	2	0	No	No	0
1173	1155	353+	353+	BMS	Out of Mumbai	39	Male	Yes	Some_Higher	No	Yes	No	2013	Current Smoker	2.75	13.0	1	1	No	2	Yes	Yes	No	No	Yes	2.75	NA	NA	BMS	2	2	2	No	2	0	No	No	0
1174	1156	643+	643+	BMS	Out of Mumbai	39	Male	Yes	Some_Higher	No	No	No	2013	Current Smoker	2.75	13.0	1	1	No	2	No	No	No	No	No	2.75	NA	NA	BMS	2	2	2	No	2	0	No	No	0
1175	1157	524+	524+	DES	Out of Mumbai	49	Male	No	Some_Higher	No	No	No	2014	Non Smoker	2.50	74.0	2	3	No	2	Yes	Yes	No	No	Yes	2.75	DES	NA	DES	2	2	2	No	2	0	No	No	0
1176	1158	129+	129+	BMS	Out of Mumbai	60	Male	No	None_Little	No	No	No	2014	Past Smoker	2.50	60.0	2	2	No	2	Yes	Yes	No	No	Yes	3.00	BMS	NA	BMS	2	2	2	No	2	0	No	No	0
1177	1159	658+	658+	BMS	Out of Mumbai	50	Male	Yes	None_Little	No	No	No	2012	Non Smoker	2.25	30.0	1	3	No	1	Yes	Yes	No	No	Yes	2.25	NA	NA	BMS	2	2	2	No	2	0	No	No	0
1178	1160	192+	192+	BMS	Out of Mumbai	75	Male	No	Some_Higher	No	No	No	2015	Non Smoker	2.50	36.0	1	3	No	1	Yes	Yes	No	No	Yes	2.50	NA	BMS	NA	2	2	2	No	2	0	No	No	0
1179	1161	186+	186+	BMS	Out of Mumbai	65	Male	Yes	Some_Higher	No	No	No	2015	Current Smoker	2.25	71.0	3	1	No	3	No	No	No	No	No	3.50	DES	NA	BMS	2	2	2	No	2	0	No	No	0
1180	1162	697+	697+	BMS	Out of Mumbai	58	Male	No	None_Little	No	No	No	2012	Non Smoker	2.50	44.0	2	3	No	3	Yes	Yes	No	No	Yes	2.75	NA	NA	BMS	2	2	2	No	1	3	No	No	0
1181	1163	218+	218+	BMS	Out of Mumbai	78	Male	No	None_Little	No	No	No	2013	Non Smoker	2.50	33.0	1	3	No	3	No	Yes	No	No	No	2.50	BMS	NA	NA	2	2	2	No	2	0	No	No	0
1182	1164	178+	178+	DES	Out of Mumbai	44	Female	No	Some_Higher	No	No	No	2014	Current Smoker	2.50	50.0	2	1	No	2	Yes	Yes	No	No	Yes	3.00	DES	NA	DES	2	2	2	No	2	0	No	No	0
1183	1165	186+	186+	DES	Out of Mumbai	61	Male	No	Some_Higher	No	Yes	No	2015	Non Smoker	3.00	23.0	1	3	No	3	Yes	No	No	No	No	3.00	NA	DES	NA	2	2	2	No	2	0	No	No	0
1184	1166	658+	658+	BMS	Out of Mumbai	71	Male	No	None_Little	Yes	No	No	2013	Non Smoker	3.00	58.0	2	3	No	2	No	No	No	No	No	3.50	BMS	NA	BMS	2	2	2	No	1	3	No	No	0
1185	1167	316+	316+	BMS	Out of Mumbai	42	Female	No	None_Little	No	No	No	2012	Non Smoker	3.00	15.0	1	3	No	2	Yes	Yes	No	No	Yes	3.00	BMS	NA	NA	2	2	2	No	2	0	No	No	0
1186	1168	216+	216+	BMS	Out of Mumbai	50	Male	No	Some_Higher	Yes	No	No	2014	Past Smoker	2.75	51.0	2	2	No	2	Yes	Yes	No	No	Yes	4.00	BMS	BMS	NA	2	2	2	No	2	0	No	No	0
1187	1169	189+	189+	DES	Out of Mumbai	50	Male	Yes	Some_Higher	Yes	No	No	2015	Past Smoker	3.00	36.0	2	2	No	1	Yes	Yes	No	No	Yes	3.00	DES	DES	NA	2	2	2	No	2	0	No	No	0
1188	1170	182+	182+	DES	Out of Mumbai	65	Male	Yes	Some_Higher	No	No	No	2015	Past Smoker	3.50	24.0	1	2	No	2	Yes	Yes	No	No	Yes	3.50	DES	NA	NA	2	2	2	No	2	0	No	No	0
1189	1171	551+	551+	BMS	Out of Mumbai	39	Female	No	None_Little	No	Yes	No	2013	Non Smoker	2.75	56.0	2	3	No	2	No	No	No	No	No	3.00	NA	NA	BMS	2	2	2	No	2	0	No	No	0
1190	1172	248+	248+	BMS	Out of Mumbai	60	Female	Yes	None_Little	No	No	No	2014	Past Smoker	NA	NA	NA	2	No	2	Yes	Yes	No	No	Yes	NA	NA	BMS	BMS	2	2	2	No	2	0	No	No	0
1191	1173	736+	736+	BMS	Mumbai	67	Male	No	None_Little	Yes	No	No	2012	Past Smoker	3.00	15.0	1	2	No	3	Yes	Yes	No	No	Yes	3.00	BMS	NA	NA	2	2	2	No	2	0	No	No	0
1192	1174	602+	602+	DES	Mumbai	53	Female	No	Some_Higher	No	Yes	No	2013	Non Smoker	2.50	79.0	2	3	No	3	Yes	No	No	Yes	Yes	2.75	DES	NA	DES	2	2	2	No	2	0	No	No	0
1193	1175	565+	565+	DES	Mumbai	62	Male	No	Some_Higher	No	Yes	No	2013	Non Smoker	NA	NA	1	3	No	2	Yes	Yes	No	No	Yes	NA	NA	DES	NA	NA	NA	NA	NA	NA	NA	NA	No	0
1194	1176	312+	312+	DES	Mumbai	63	Male	No	Some_Higher	Yes	Yes	No	2013	Non Smoker	2.75	25.0	1	3	No	3	Yes	No	No	No	No	2.75	DES	NA	NA	NA	NA	NA	NA	NA	NA	NA	No	0
1195	1177	731+	731+	BMS	Mumbai	57	Male	No	Some_Higher	No	Yes	No	2012	Non Smoker	2.50	53.0	3	3	No	2	Yes	No	No	No	No	3.50	BMS	BMS	NA	2	2	2	No	2	0	No	No	0
1196	1178	586+	586+	DES	Mumbai	69	Female	No	None_Little	No	Yes	No	2013	Non Smoker	2.50	19.0	1	3	No	2	Yes	Yes	No	No	Yes	2.50	DES	NA	NA	2	2	2	No	2	0	No	No	0
1197	1179	150	150	BMS	Mumbai	69	Male	Yes	Some_Higher	No	No	No	2012	Non Smoker	2.50	18.0	1	3	No	0	Yes	Yes	No	No	Yes	2.50	BMS	NA	NA	1	2	2	No	1	10	Yes	No	1
1198	1180	605+	605+	DES	Out of Mumbai	62	Male	No	Some_Higher	No	Yes	No	2013	Current Smoker	2.50	16.0	1	1	No	2	Yes	Yes	No	No	Yes	2.50	DES	NA	NA	2	2	2	No	2	0	No	No	0
1199	1181	551+	551+	BMS	Mumbai	72	Male	No	Some_Higher	No	No	No	2013	Non Smoker	3.50	15.0	1	3	No	2	Yes	Yes	No	No	Yes	3.50	NA	BMS	NA	2	2	2	No	2	0	No	No	0
1200	1182	800+	800+	BMS	Mumbai	32	Male	Yes	Some_Higher	No	No	No	2012	Non Smoker	2.25	28.0	1	3	Yes	3	Yes	Yes	No	No	Yes	2.25	NA	BMS	NA	2	2	2	No	2	0	No	No	0
1201	1183	292+	292+	BMS	Mumbai	73	Female	No	None_Little	No	Yes	Yes	2013	Non Smoker	3.00	18.0	1	3	No	3	Yes	Yes	No	No	Yes	3.00	BMS	NA	NA	2	2	2	No	2	0	No	No	0
1202	1184	545+	545+	BMS	Out of Mumbai	46	Male	Yes	Some_Higher	No	No	No	2013	Non Smoker	3.00	39.0	2	3	No	3	Yes	No	Yes	No	Yes	4.00	BMS	BMS	NA	2	2	2	No	2	0	No	No	0
1203	1185	443+	443+	BMS	Mumbai	50	Male	Yes	Some_Higher	Yes	No	No	2013	Non Smoker	3.50	18.0	1	3	No	2	Yes	Yes	No	No	Yes	3.50	NA	NA	BMS	NA	NA	NA	NA	NA	NA	NA	No	0
1204	1186	371+	371+	DES	Mumbai	70	Female	No	Some_Higher	No	No	No	2013	Non Smoker	2.50	61.0	2	3	No	2	Yes	Yes	No	No	Yes	3.50	DES	NA	DES	NA	NA	NA	NA	NA	NA	NA	No	0
1205	1187	567+	567+	BMS	Out of Mumbai	65	Male	Yes	Some_Higher	No	Yes	Yes	2013	Past Smoker	3.00	15.0	1	2	No	2	No	No	No	No	No	3.00	BMS	NA	NA	2	2	2	No	2	0	No	No	0
1206	1188	70+	70+	DES	Out of Mumbai	51	Female	No	Some_Higher	Yes	No	Yes	2014	Non Smoker	2.50	36.0	2	3	No	3	Yes	Yes	No	No	Yes	2.75	DES	DES	NA	2	2	2	No	2	0	No	No	0
1207	1189	31	31	BMS	Out of Mumbai	54	Male	Yes	Some_Higher	No	Yes	No	2015	Current Smoker	3.50	12.0	1	1	No	1	No	No	No	No	No	3.50	BMS	NA	NA	2	2	2	No	1	10	Yes	No	1
1208	1190	598+	598+	BMS	Out of Mumbai	65	Male	Yes	Some_Higher	Yes	Yes	No	2013	Past Smoker	3.00	24.0	1	2	No	2	Yes	Yes	No	No	Yes	3.00	BMS	NA	NA	2	2	2	No	2	0	No	No	0
1209	1191	188+	188+	DES	Out of Mumbai	45	Male	Yes	None_Little	Yes	Yes	No	2015	Non Smoker	3.50	28.0	1	3	No	2	Yes	No	Yes	No	Yes	3.50	DES	NA	NA	2	2	2	No	1	4	No	No	0
1210	1192	107	107	BMS	Out of Mumbai	60	Female	No	None_Little	Yes	Yes	No	2014	Non Smoker	2.50	48.0	2	3	No	3	No	No	No	No	No	3.00	DES	BMS	NA	2	2	2	No	1	10	Yes	No	1
1211	1193	581+	581+	BMS	Out of Mumbai	44	Male	Yes	Some_Higher	No	Yes	No	2013	Non Smoker	2.75	45.0	2	3	No	3	No	No	No	No	No	3.00	BMS	NA	BMS	2	2	2	No	2	0	No	No	0
1212	1194	182+	182+	DES	Out of Mumbai	55	Male	Yes	Some_Higher	Yes	Yes	No	2015	Non Smoker	2.75	31.0	2	3	No	2	No	No	No	No	No	3.50	NA	DES	DES	2	2	2	No	2	0	No	No	0
1213	1195	714+	714+	BMS	Out of Mumbai	50	Female	No	None_Little	Yes	Yes	No	2012	Past Smoker	3.00	28.0	1	2	No	2	No	No	No	No	No	3.00	BMS	NA	NA	2	2	2	No	1	5	No	Yes	0
1214	1196	164+	NA	DES	Out of Mumbai	76	Male	Yes	None_Little	No	Yes	No	2014	Non Smoker	NA	NA	2	3	No	2	Yes	Yes	No	No	Yes	NA	NA	NA	DES	2	2	2	No	2	0	No	No	0
1215	1197	239+	239+	BMS	Out of Mumbai	64	Male	Yes	Some_Higher	No	Yes	No	2014	Past Smoker	2.50	88.0	2	2	No	2	Yes	Yes	No	No	Yes	3.50	NA	BMS	BMS	NA	NA	NA	NA	NA	NA	NA	No	0
1216	1198	469+	469+	DES	Out of Mumbai	65	Male	No	Some_Higher	Yes	Yes	No	2014	Non Smoker	2.75	55.0	2	3	No	2	Yes	Yes	No	No	Yes	2.75	DES	DES	NA	2	2	2	No	2	0	No	No	0
1217	1199	620+	620+	BMS	Out of Mumbai	60	Female	No	None_Little	No	Yes	No	2013	Non Smoker	3.00	24.0	1	3	No	2	Yes	Yes	No	No	Yes	3.00	BMS	NA	NA	NA	NA	NA	NA	NA	NA	NA	No	0
1218	1200	154+	154+	BMS	Out of Mumbai	70	Female	No	Some_Higher	No	No	No	2014	Non Smoker	2.75	48.0	2	3	No	1	Yes	Yes	No	No	Yes	2.75	NA	NA	BMS	2	2	2	No	2	0	No	No	0
1219	1201	371+	371+	DES	Out of Mumbai	58	Female	No	None_Little	No	Yes	No	2014	Non Smoker	2.75	40.0	2	3	No	2	Yes	Yes	No	No	Yes	3.00	DES	NA	NA	2	2	2	No	2	0	No	No	0
1220	1202	205+	205+	BMS	Out of Mumbai	40	Male	Yes	Some_Higher	No	Yes	No	2014	Non Smoker	2.75	48.0	2	3	No	1	Yes	Yes	No	No	Yes	3.50	NA	NA	BMS	2	2	2	No	1	4	No	No	0
1221	1203	182+	182+	DES	Mumbai	60	Male	No	None_Little	Yes	No	No	2015	Non Smoker	4.00	15.0	1	3	No	3	Yes	No	No	No	No	4.00	NA	NA	DES	2	2	2	No	2	0	No	No	0
1222	1204	193+	193+	DES	Out of Mumbai	59	Female	No	None_Little	No	Yes	No	2015	Non Smoker	3.00	16.0	1	3	No	2	No	No	No	No	No	3.00	DES	NA	NA	2	2	2	No	1	4	No	No	0
1223	1205	183+	183+	BMS	Out of Mumbai	60	Female	No	None_Little	No	No	No	2015	Non Smoker	2.75	28.0	1	3	No	1	Yes	Yes	No	No	Yes	2.75	BMS	NA	NA	2	2	2	No	1	6	No	Yes	0
1224	1206	746+	746+	DES	Out of Mumbai	65	Male	No	None_Little	No	Yes	No	2014	Non Smoker	2.75	47.0	2	3	No	2	Yes	Yes	Yes	No	Yes	4.00	NA	NA	DES	2	2	2	No	2	0	No	No	0
1225	1207	864+	864+	BMS	Out of Mumbai	65	Male	No	None_Little	No	No	No	2012	Non Smoker	2.75	45.0	2	3	No	2	Yes	No	Yes	No	Yes	3.00	BMS	NA	NA	2	2	2	No	2	0	No	No	0
1226	1208	891+	891+	BMS	Mumbai	77	Female	No	Some_Higher	No	Yes	No	2012	Non Smoker	2.50	28.0	2	3	No	2	No	No	Yes	No	No	16.00	NA	BMS	DES	2	2	2	No	2	0	No	No	0
1227	1209	184+	184+	BMS	Out of Mumbai	69	Male	No	Some_Higher	No	No	No	2015	Current Smoker	NA	NA	2	1	No	1	Yes	Yes	No	No	Yes	NA	BMS	NA	NA	2	2	2	No	2	0	No	No	0
1228	1210	155+	155+	BMS	Mumbai	45	Male	Yes	Some_Higher	Yes	No	No	2014	Non Smoker	4.00	28.0	1	3	No	2	Yes	Yes	Yes	No	Yes	4.00	BMS	NA	NA	2	2	2	No	2	0	No	No	0
1229	1211	257+	257+	BMS	Out of Mumbai	55	Male	Yes	None_Little	No	No	No	2014	Non Smoker	2.50	38.0	2	3	No	3	Yes	Yes	No	No	Yes	2.75	BMS	NA	BMS	2	2	2	No	2	0	No	No	0
1230	1212	429+	429+	DES	Out of Mumbai	65	Female	No	None_Little	No	Yes	No	2014	Past Smoker	3.00	24.0	1	2	No	3	Yes	Yes	No	No	Yes	3.00	DES	NA	NA	2	2	2	No	1	5	No	Yes	0
1231	1213	1088+	1088+	BMS	Out of Mumbai	46	Male	Yes	None_Little	Yes	No	No	2013	Current Smoker	2.75	24.0	1	1	Yes	2	Yes	Yes	No	No	Yes	2.75	BMS	NA	NA	2	2	2	No	2	0	No	No	0
1232	1214	832+	832+	BMS	Out of Mumbai	61	Female	No	None_Little	No	Yes	No	2012	Non Smoker	2.50	15.0	1	3	No	2	Yes	Yes	No	No	Yes	2.50	BMS	NA	NA	2	2	2	No	1	5	No	Yes	0
1233	1215	182+	182+	DES	Out of Mumbai	53	Male	No	None_Little	No	No	No	2015	Past Smoker	2.75	54.0	2	2	No	3	No	No	Yes	No	No	3.00	DES	DES	NA	2	2	2	No	2	0	No	No	0
1234	1216	295+	295+	BMS	Out of Mumbai	70	Male	Yes	None_Little	No	No	No	2014	Past Smoker	2.50	48.0	2	2	Yes	2	Yes	No	Yes	No	Yes	2.75	NA	BMS	BMS	2	2	2	No	2	0	No	No	0
1235	1217	183+	183+	BMS	Out of Mumbai	43	Male	Yes	Some_Higher	No	Yes	No	2015	Non Smoker	3.00	53.0	2	3	No	2	Yes	Yes	No	No	Yes	3.50	BMS	BMS	NA	2	2	2	No	2	0	No	No	0
1236	1218	240+	240+	BMS	Out of Mumbai	69	Male	No	Some_Higher	Yes	No	No	2014	Non Smoker	3.50	20.0	1	3	No	1	Yes	Yes	No	No	Yes	3.50	NA	NA	BMS	NA	NA	NA	NA	NA	NA	NA	No	0
1237	1219	802+	802+	BMS	Out of Mumbai	65	Female	No	None_Little	No	No	No	2012	Non Smoker	3.00	48.0	2	3	No	2	No	No	No	No	No	3.50	NA	NA	BMS	2	2	2	No	1	4	No	No	0
1238	1220	816+	816+	BMS	Out of Mumbai	58	Male	No	None_Little	No	No	No	2012	Non Smoker	3.00	33.0	1	3	Yes	3	Yes	Yes	No	No	Yes	3.00	BMS	NA	NA	NA	NA	NA	NA	NA	NA	NA	No	0
1239	1221	402+	402+	DES	Out of Mumbai	83	Male	No	Some_Higher	No	Yes	No	2012	Non Smoker	NA	NA	2	3	No	2	Yes	Yes	No	No	Yes	NA	NA	NA	DES	2	2	2	No	2	0	No	No	0
1240	1222	185+	185+	BMS	Out of Mumbai	65	Female	No	None_Little	No	No	No	2015	Non Smoker	2.25	36.0	2	3	No	2	Yes	Yes	No	No	Yes	2.75	NA	BMS	BMS	2	2	2	No	2	0	No	No	0
1241	1223	212+	212+	BMS	Mumbai	58	Male	Yes	Some_Higher	No	No	No	2014	Past Smoker	2.75	16.0	2	2	No	2	No	No	Yes	No	No	2.75	BMS	NA	NA	2	2	2	No	2	0	No	No	0
1242	1224	185+	185+	BMS	Out of Mumbai	47	Female	No	None_Little	No	No	No	2015	Non Smoker	3.00	24.0	1	3	No	2	Yes	Yes	No	No	Yes	3.00	NA	NA	BMS	2	2	2	No	1	4	No	No	0
1243	1225	182+	182+	DES	Out of Mumbai	77	Female	No	None_Little	No	No	No	2015	Non Smoker	2.50	32.0	2	3	No	1	Yes	No	Yes	No	Yes	3.00	NA	DES	DES	2	2	2	No	1	6	No	Yes	0
1244	1226	184+	184+	DES	Out of Mumbai	64	Male	Yes	Some_Higher	No	No	No	2015	Non Smoker	3.00	12.0	1	3	No	3	Yes	Yes	No	No	Yes	3.00	DES	NA	NA	2	2	2	No	2	0	No	No	0
1245	1227	405+	405+	BMS	Out of Mumbai	80	Female	No	None_Little	Yes	Yes	No	2013	Past Smoker	2.75	62.0	2	2	No	2	Yes	Yes	No	No	Yes	3.00	BMS	NA	BMS	NA	NA	NA	NA	NA	NA	NA	No	0
1246	1228	319+	NA	DES	Out of Mumbai	76	Female	No	None_Little	No	Yes	No	2014	Non Smoker	3.00	20.0	1	3	No	2	Yes	Yes	No	No	Yes	3.00	DES	NA	NA	2	2	2	No	2	0	No	No	0
1247	1229	185+	185+	DES	Out of Mumbai	50	Female	No	None_Little	Yes	No	No	2015	Non Smoker	2.50	60.0	2	3	No	2	Yes	No	Yes	No	Yes	3.50	DES	NA	DES	2	2	2	No	2	0	No	No	0
1248	1230	190+	190+	DES	Out of Mumbai	55	Male	No	Some_Higher	No	No	No	2015	Non Smoker	2.75	56.0	2	3	No	2	Yes	No	Yes	No	Yes	3.00	DES	NA	NA	2	2	2	No	2	0	No	No	0
1249	1231	438+	438+	DES	Out of Mumbai	54	Male	Yes	Some_Higher	No	Yes	No	2014	Past Smoker	3.00	48.0	2	2	No	3	Yes	Yes	No	No	Yes	3.00	DES	DES	NA	NA	NA	NA	NA	NA	NA	NA	No	0
1250	1232	182	182	BMS	Out of Mumbai	65	Female	No	None_Little	No	No	No	2012	Past Smoker	3.50	38.0	1	2	No	2	Yes	No	Yes	No	Yes	3.50	NA	NA	BMS	2	2	2	No	2	0	No	No	1
1251	1233	189+	189+	DES	Out of Mumbai	41	Male	Yes	Some_Higher	No	Yes	Yes	2015	Past Smoker	NA	3.5	1	2	Yes	2	No	No	Yes	No	No	NA	DES	NA	NA	2	2	2	No	1	7	No	Yes	0
1252	1234	183+	183+	DES	Out of Mumbai	50	Male	Yes	Some_Higher	No	No	No	2015	Non Smoker	2.75	42.0	2	3	No	2	Yes	No	Yes	No	Yes	3.00	NA	DES	DES	2	2	2	No	2	0	No	No	0
1253	1235	193+	193+	BMS	Out of Mumbai	39	Male	Yes	Some_Higher	No	Yes	No	2015	Non Smoker	3.00	32.0	1	3	No	2	Yes	Yes	No	No	Yes	3.00	NA	NA	BMS	2	2	2	No	2	0	No	No	0
1254	1236	186+	186+	DES	Mumbai	50	Male	No	Some_Higher	Yes	No	No	2015	Non Smoker	3.00	16.0	1	3	No	3	No	Yes	No	No	No	3.00	DES	NA	NA	2	2	2	No	2	0	No	No	0
1255	1237	188+	188+	DES	Mumbai	49	Male	Yes	Some_Higher	No	No	No	2015	Non Smoker	3.00	24.0	1	3	No	3	Yes	No	No	No	No	3.00	DES	NA	NA	2	2	2	No	1	7	No	Yes	0
1257	1238	184+	184+	BMS	Out of Mumbai	62	Male	No	Some_Higher	No	No	No	2015	Past Smoker	2.50	16.0	1	2	No	4	Yes	No	Yes	No	Yes	2.50	BMS	NA	NA	2	2	2	No	2	0	No	No	0
1258	1239	189+	189+	DES	Out of Mumbai	34	Male	Yes	Some_Higher	No	No	No	2015	Non Smoker	4.00	16.0	1	3	No	2	Yes	No	Yes	No	Yes	4.00	DES	NA	NA	2	2	2	No	1	6	No	Yes	0
1259	1240	188+	188+	BMS	Out of Mumbai	70	Female	No	None_Little	Yes	Yes	No	2015	Non Smoker	2.50	47.0	2	3	No	1	Yes	Yes	No	No	Yes	2.75	NA	NA	BMS	2	2	2	No	2	0	No	No	0
1260	1241	183+	183+	BMS	Out of Mumbai	55	Male	Yes	None_Little	No	Yes	No	2015	Non Smoker	3.00	15.0	1	3	No	1	Yes	No	Yes	No	Yes	3.00	NA	BMS	NA	2	2	2	No	2	0	No	No	0
1261	1242	192+	192+	BMS	Out of Mumbai	70	Male	No	Some_Higher	Yes	Yes	Yes	2015	Non Smoker	2.50	12.0	1	3	No	2	Yes	Yes	No	No	Yes	2.50	NA	NA	BMS	1	2	2	No	1	7	No	Yes	0
1262	1243	254+	254+	BMS	Out of Mumbai	60	Female	No	None_Little	Yes	No	No	2013	Non Smoker	3.50	20.0	1	3	No	2	Yes	Yes	No	No	Yes	3.50	BMS	NA	NA	2	2	2	No	2	0	No	No	0
1263	1244	1088+	1088+	BMS	Out of Mumbai	50	Male	Yes	Some_Higher	No	No	No	2013	Non Smoker	3.50	24.0	1	3	No	2	Yes	Yes	No	No	Yes	3.50	BMS	NA	NA	2	2	2	No	2	0	No	No	0
1264	1245	192+	192+	BMS	Out of Mumbai	63	Female	No	None_Little	No	No	No	2015	Non Smoker	2.75	25.0	1	3	No	2	Yes	Yes	No	No	Yes	2.75	BMS	NA	NA	2	2	2	No	2	0	No	No	0
1265	1246	12	12	DES	Out of Mumbai	40	Male	Yes	Some_Higher	No	No	No	2014	Past Smoker	3.00	34.0	2	2	Yes	2	Yes	Yes	No	No	Yes	3.00	DES	NA	DES	2	2	2	No	1	10	Yes	No	1
1266	1247	327+	327+	BMS	Mumbai	65	Male	No	Some_Higher	Yes	No	No	2014	Non Smoker	3.00	16.0	1	3	No	2	Yes	No	No	No	No	3.00	NA	NA	BMS	NA	NA	NA	NA	NA	NA	NA	No	0
1267	1248	646+	646+	DES	Out of Mumbai	50	Male	No	None_Little	Yes	No	No	2012	Current Smoker	2.25	33.0	2	1	No	3	Yes	Yes	No	No	Yes	23.00	NA	DES	DES	2	2	2	No	2	0	No	No	0
1268	1249	757+	757+	BMS	Out of Mumbai	45	Male	Yes	None_Little	Yes	Yes	No	2012	Non Smoker	NA	NA	2	3	No	3	Yes	Yes	No	No	Yes	NA	NA	BMS	NA	2	2	2	No	1	5	No	Yes	0
1269	1250	530+	530+	DES	Mumbai	55	Male	Yes	None_Little	No	No	No	2013	Current Smoker	2.75	23.0	1	1	No	1	Yes	Yes	No	No	Yes	2.75	DES	NA	NA	2	2	2	No	2	0	No	No	0
1270	1251	773+	773+	BMS	Mumbai	47	Male	Yes	Some_Higher	No	Yes	No	2012	Non Smoker	3.00	30.0	1	3	No	3	Yes	Yes	No	No	Yes	3.00	BMS	NA	NA	2	2	2	No	2	0	No	No	0
1271	1252	1091+	1091+	DES	Mumbai	60	Female	No	None_Little	Yes	Yes	No	2013	Non Smoker	2.25	23.0	1	3	No	2	Yes	Yes	No	No	Yes	2.25	NA	DES	NA	2	2	2	No	2	0	No	No	0
1272	1253	594+	594+	DES	Mumbai	42	Male	Yes	Some_Higher	No	Yes	No	2013	Non Smoker	3.00	13.0	1	3	No	2	Yes	No	Yes	No	Yes	3.00	NA	NA	DES	2	2	2	No	2	0	No	No	0
1273	1254	185+	185+	DES	Mumbai	40	Female	Yes	Some_Higher	Yes	Yes	No	2015	Non Smoker	2.25	24.0	2	3	No	3	Yes	Yes	No	No	Yes	2.25	DES	NA	NA	2	2	2	No	2	0	No	No	0
1274	1255	550+	550+	DES	Mumbai	62	Male	Yes	Some_Higher	No	No	No	2013	Past Smoker	NA	NA	2	2	No	2	Yes	Yes	No	No	Yes	NA	DES	NA	NA	2	2	2	No	2	0	No	No	0
1275	1256	824+	824+	BMS	Mumbai	53	Male	No	Some_Higher	No	No	No	2012	Non Smoker	3.25	15.0	1	3	No	3	Yes	Yes	No	No	Yes	3.25	BMS	NA	NA	2	2	2	No	2	0	No	No	0
1276	1257	487+	487+	DES	Mumbai	56	Male	Yes	Some_Higher	Yes	No	No	2013	Non Smoker	3.00	20.0	1	3	No	3	No	Yes	No	No	No	3.00	NA	NA	DES	NA	NA	NA	NA	NA	NA	NA	No	0
1277	1258	318+	318+	BMS	Out of Mumbai	45	Female	Yes	None_Little	No	No	No	2013	Current Smoker	2.75	15.0	1	1	No	2	Yes	Yes	No	No	Yes	2.75	BMS	NA	NA	NA	NA	NA	NA	NA	NA	NA	No	0
1278	1259	816+	816+	BMS	Mumbai	30	Male	No	None_Little	No	No	No	2012	Past Smoker	2.75	15.0	1	2	No	2	Yes	Yes	No	No	Yes	2.75	NA	BMS	NA	2	2	2	No	2	0	No	No	0
1279	1260	188	188	BMS	Mumbai	52	Male	Yes	None_Little	No	No	No	2012	Current Smoker	3.50	20.0	1	1	Yes	2	Yes	Yes	No	No	Yes	3.50	NA	NA	BMS	1	2	2	No	1	10	Yes	No	1
1280	1261	481+	481+	DES	Mumbai	69	Male	No	None_Little	No	No	No	2013	Past Smoker	3.00	29.0	1	2	No	2	Yes	Yes	No	No	Yes	3.00	DES	NA	NA	2	2	2	No	2	0	No	No	0
1281	1262	736+	736+	BMS	Mumbai	52	Male	Yes	None_Little	Yes	Yes	No	2012	Non Smoker	2.00	35.0	2	3	No	2	Yes	Yes	No	No	Yes	2.50	NA	BMS	BMS	2	2	2	No	1	3	No	No	0
1282	1263	300+	300+	DES	Out of Mumbai	65	Male	Yes	None_Little	No	No	No	2013	Non Smoker	3.00	31.0	2	3	No	3	Yes	Yes	No	No	Yes	3.00	NA	DES	DES	NA	NA	NA	NA	NA	NA	NA	No	0
1283	1264	1097+	1097+	DES	Mumbai	56	Male	Yes	Some_Higher	Yes	Yes	No	2013	Non Smoker	3.00	24.0	1	3	No	2	Yes	Yes	No	No	Yes	3.00	DES	NA	NA	2	2	2	No	1	3	No	No	0
1284	1265	521+	521+	BMS	Out of Mumbai	52	Male	Yes	Some_Higher	No	No	No	2013	Non Smoker	3.00	28.0	1	3	No	2	Yes	No	No	No	No	3.00	BMS	NA	NA	NA	NA	NA	NA	NA	NA	NA	No	0
1285	1266	509+	509+	DES	Out of Mumbai	51	Male	No	Some_Higher	No	No	Yes	2013	Current Smoker	3.00	12.0	1	1	No	3	Yes	Yes	No	No	Yes	3.00	DES	NA	NA	2	2	2	No	2	0	No	No	0
1286	1267	793+	793+	BMS	Mumbai	65	Female	No	None_Little	No	Yes	No	2012	Non Smoker	2.50	45.0	2	3	No	2	Yes	No	No	No	No	3.50	BMS	NA	BMS	2	2	2	No	1	3	No	No	0
1287	1268	1115+	1115+	DES	Mumbai	65	Female	No	None_Little	Yes	Yes	Yes	2013	Non Smoker	2.75	28.0	1	3	No	2	Yes	Yes	No	No	Yes	2.75	NA	DES	NA	2	2	2	No	2	0	No	No	0
1288	1269	511+	511+	DES	Mumbai	59	Male	Yes	None_Little	No	No	No	2013	Non Smoker	NA	NA	1	3	No	2	Yes	Yes	No	No	Yes	NA	DES	NA	NA	2	2	2	No	2	0	No	No	0
1289	1270	613+	613+	DES	Mumbai	55	Male	Yes	Some_Higher	No	No	No	2013	Current Smoker	3.00	23.0	1	1	Yes	1	Yes	Yes	Yes	No	Yes	3.00	DES	NA	NA	2	2	2	No	2	0	No	No	0
1290	1271	377+	377+	BMS	Mumbai	71	Male	Yes	None_Little	No	Yes	No	2013	Non Smoker	2.50	33.0	1	3	No	3	Yes	No	Yes	No	Yes	2.50	NA	NA	BMS	NA	NA	NA	NA	NA	NA	NA	No	0
1291	1272	486+	486+	DES	Mumbai	58	Female	No	None_Little	No	Yes	No	2013	Past Smoker	3.50	16.0	1	2	No	1	Yes	No	No	No	No	3.50	DES	NA	NA	2	2	2	No	2	0	No	No	0
1292	1273	732+	732+	DES	Out of Mumbai	40	Male	No	None_Little	Yes	No	No	2014	Non Smoker	3.50	58.0	4	3	No	2	Yes	No	No	No	No	4.00	DES	DES	DES	2	2	2	No	2	0	No	No	0
1293	1274	530+	530+	DES	Mumbai	56	Male	Yes	Some_Higher	No	No	No	2013	Non Smoker	3.50	30.0	1	3	No	3	Yes	Yes	No	No	Yes	3.50	DES	NA	NA	NA	NA	NA	NA	NA	NA	NA	No	0
1294	1275	684+	684+	DES	Out of Mumbai	62	Male	No	Some_Higher	No	No	No	2012	Non Smoker	2.50	40.0	2	3	No	1	No	No	No	No	No	2.75	NA	NA	DES	2	2	2	No	2	0	No	No	0
1295	1276	186+	186+	BMS	Mumbai	65	Male	No	None_Little	No	No	No	2015	Non Smoker	2.50	48.0	2	3	No	2	No	No	Yes	No	No	2.50	NA	DES	BMS	2	2	2	No	2	0	No	No	0
1296	1277	553+	553+	BMS	Out of Mumbai	55	Male	Yes	None_Little	No	No	No	2013	Non Smoker	2.75	23.0	1	3	No	2	No	Yes	No	No	No	2.75	NA	NA	BMS	2	2	2	No	2	0	No	No	0
1297	1278	640+	640+	DES	Out of Mumbai	63	Female	No	None_Little	No	Yes	No	2013	Past Smoker	2.75	21.0	1	2	No	3	Yes	No	Yes	No	Yes	2.75	NA	DES	NA	2	2	2	No	2	0	No	No	0
1298	1279	188+	188+	DES	Mumbai	45	Male	No	Some_Higher	No	No	No	2015	Non Smoker	3.50	16.0	1	3	No	3	Yes	Yes	No	No	Yes	3.50	DES	NA	NA	2	2	2	No	2	0	No	No	0
1299	1280	534+	534+	BMS	Mumbai	30	Male	Yes	Some_Higher	No	No	No	2013	Non Smoker	2.50	28.0	1	3	No	3	Yes	Yes	No	No	Yes	2.50	BMS	NA	NA	2	2	2	No	2	0	No	No	0
1300	1281	669+	669+	BMS	Mumbai	75	Female	No	Some_Higher	Yes	Yes	Yes	2012	Non Smoker	3.00	33.0	1	3	No	3	No	Yes	No	No	No	3.00	BMS	NA	NA	2	2	2	No	2	0	No	No	0
1301	1282	593+	593+	DES	Out of Mumbai	65	Male	No	None_Little	No	No	No	2013	Non Smoker	2.75	95.0	3	3	No	3	Yes	Yes	No	No	Yes	3.00	DES	DES	NA	2	2	2	No	2	0	No	No	0
1302	1283	763+	763+	DES	Mumbai	65	Male	No	None_Little	No	No	Yes	2012	Non Smoker	2.75	15.0	1	3	No	3	Yes	Yes	No	No	Yes	2.75	NA	DES	NA	2	2	2	No	2	0	No	No	0
1303	1284	715+	715+	BMS	Mumbai	65	Male	No	None_Little	No	Yes	No	2012	Non Smoker	2.75	64.0	2	3	No	2	Yes	Yes	No	No	Yes	2.75	NA	NA	BMS	2	2	2	No	2	0	No	No	0
1304	1285	184+	184+	DES	Mumbai	50	Female	No	Some_Higher	No	Yes	No	2015	Non Smoker	3.00	42.0	2	3	No	2	Yes	Yes	No	No	Yes	3.50	NA	DES	DES	2	2	2	No	2	0	No	No	0
1305	1286	69	69	BMS	Mumbai	70	Male	No	None_Little	No	No	No	2012	Non Smoker	2.75	28.0	1	3	No	2	Yes	Yes	No	No	Yes	2.75	BMS	NA	NA	1	2	2	No	1	10	Yes	No	1
1306	1287	751+	751+	BMS	Out of Mumbai	65	Male	No	None_Little	No	No	No	2012	Non Smoker	3.00	18.0	1	3	No	2	Yes	Yes	No	No	Yes	3.00	NA	NA	BMS	2	2	2	No	2	0	No	No	0
1307	1288	182+	182+	BMS	Out of Mumbai	59	Male	No	Some_Higher	Yes	Yes	No	2015	Non Smoker	2.75	44.0	2	3	No	3	Yes	Yes	No	No	Yes	2.75	NA	NA	BMS	2	2	2	No	2	0	No	No	0
1308	1289	504+	504+	BMS	Out of Mumbai	47	Male	No	Some_Higher	No	Yes	No	2013	Past Smoker	3.00	15.0	1	2	No	2	Yes	Yes	No	No	Yes	3.00	BMS	NA	NA	2	2	2	No	1	5	No	Yes	0
1309	1290	201+	201+	DES	Out of Mumbai	73	Male	Yes	None_Little	Yes	No	No	2014	Non Smoker	2.50	28.0	2	3	No	3	Yes	Yes	No	No	Yes	2.50	DES	NA	NA	2	2	2	No	1	2	No	No	0
1310	1291	415+	415+	BMS	Out of Mumbai	46	Male	Yes	None_Little	Yes	No	Yes	2013	Current Smoker	3.00	18.0	1	1	Yes	2	Yes	Yes	No	No	Yes	3.00	BMS	NA	NA	2	2	2	No	1	3	No	No	0
1311	1292	548+	548+	BMS	Out of Mumbai	58	Male	No	Some_Higher	No	No	No	2013	Non Smoker	2.75	41.0	2	3	No	3	Yes	Yes	No	No	Yes	3.00	NA	NA	BMS	2	2	2	No	2	0	No	No	0
1312	1293	561+	561+	BMS	Out of Mumbai	65	Female	No	None_Little	Yes	No	No	2013	Non Smoker	2.75	53.0	2	3	No	2	No	No	No	No	No	3.00	BMS	NA	BMS	2	2	2	No	2	0	No	No	0
1313	1294	304+	304+	BMS	Out of Mumbai	75	Female	No	None_Little	Yes	Yes	No	2013	Non Smoker	2.50	33.0	2	3	No	2	Yes	Yes	No	No	Yes	2.50	BMS	NA	BMS	NA	NA	NA	NA	NA	NA	NA	No	0
1314	1295	182+	182+	DES	Out of Mumbai	55	Male	Yes	None_Little	Yes	Yes	No	2015	Current Smoker	3.50	24.0	1	1	No	2	Yes	No	No	No	No	3.50	NA	NA	DES	2	2	2	No	2	0	No	No	0
1315	1296	182+	182+	DES	Out of Mumbai	75	Male	Yes	None_Little	No	No	No	2015	Non Smoker	2.75	43.0	2	3	No	2	Yes	No	No	No	No	4.00	NA	DES	DES	2	2	2	No	2	0	No	No	0
1316	1297	186+	186+	BMS	Out of Mumbai	53	Male	Yes	Some_Higher	No	No	No	2015	Non Smoker	3.50	26.0	1	3	No	2	Yes	No	No	No	No	3.50	BMS	NA	NA	2	2	2	No	2	0	No	No	0
1317	1298	1101+	1101+	BMS	Out of Mumbai	40	Female	No	None_Little	No	Yes	No	2013	Non Smoker	2.50	30.0	2	3	No	2	Yes	Yes	No	No	Yes	2.75	BMS	NA	NA	2	2	2	No	2	0	No	No	0
1318	1299	182+	182+	DES	Out of Mumbai	52	Male	No	None_Little	No	No	No	2015	Past Smoker	3.00	24.0	1	2	No	2	Yes	Yes	No	No	Yes	3.00	DES	NA	NA	2	2	2	No	2	0	No	No	0
1319	1300	185+	185+	BMS	NA	50	Male	NA	NA	NA	NA	NA	2015	NA	2.75	61.0	2	NA	NA	1	NA	NA	NA	NA	NA	3.00	BMS	NA	DES	NA	NA	NA	NA	NA	NA	NA	No	0
1320	1301	631+	631+	BMS	Out of Mumbai	70	Male	No	None_Little	Yes	No	No	2013	Current Smoker	2.50	25.0	1	1	No	2	Yes	Yes	No	No	Yes	2.50	BMS	NA	NA	2	2	2	No	2	0	No	No	0
1321	1302	131+	131+	DES	Mumbai	65	Male	Yes	None_Little	No	No	No	2014	Non Smoker	2.50	37.0	2	3	No	2	Yes	Yes	No	No	Yes	2.75	DES	NA	NA	2	2	2	No	2	0	No	No	0
1322	1303	246+	246+	DES	Out of Mumbai	42	Male	No	None_Little	No	No	No	2014	Non Smoker	3.00	36.0	1	3	No	1	Yes	Yes	No	No	Yes	3.00	DES	NA	NA	NA	NA	NA	NA	NA	NA	NA	No	0
1323	1304	905+	905+	BMS	Out of Mumbai	52	Male	Yes	None_Little	No	No	No	2013	Past Smoker	3.50	18.0	1	2	No	1	Yes	No	No	No	No	3.50	BMS	NA	NA	2	2	2	No	1	3	No	No	0
1324	1305	561+	561+	BMS	Out of Mumbai	60	Male	No	Some_Higher	No	No	No	2013	Non Smoker	3.00	15.0	1	3	No	3	Yes	Yes	No	No	Yes	3.00	NA	NA	BMS	2	2	2	No	2	0	No	No	0
1325	1306	1096+	1096+	BMS	Out of Mumbai	60	Male	No	None_Little	No	No	No	2013	Current Smoker	NA	NA	1	1	No	2	No	No	No	No	No	NA	NA	NA	BMS	2	2	2	No	1	4	No	No	0
1326	1307	211+	211+	DES	Out of Mumbai	65	Male	Yes	None_Little	Yes	No	Yes	2014	Non Smoker	2.25	41.0	2	3	No	2	Yes	Yes	No	No	Yes	3.00	DES	NA	DES	2	2	2	No	2	0	No	No	0
1327	1308	544+	544+	DES	Out of Mumbai	56	Male	No	Some_Higher	No	No	No	2013	Non Smoker	3.00	33.0	1	3	No	2	No	No	No	No	No	3.00	DES	NA	NA	2	2	2	No	2	0	No	No	0
1328	1309	585+	585+	BMS	Out of Mumbai	68	Female	No	None_Little	No	Yes	No	2013	Non Smoker	0.00	16.0	1	3	No	2	Yes	Yes	No	No	Yes	3.00	NA	NA	BMS	NA	NA	NA	NA	NA	NA	NA	No	0
1329	1310	202+	202+	DES	Mumbai	63	Male	No	Some_Higher	Yes	No	Yes	2014	Past Smoker	2.50	48.0	2	2	No	2	Yes	Yes	No	No	Yes	2.75	DES	NA	NA	NA	NA	NA	NA	NA	NA	NA	No	0
1330	1311	687+	687+	BMS	Mumbai	75	Female	Yes	Some_Higher	Yes	No	Yes	2012	Non Smoker	3.50	12.0	1	3	No	2	Yes	Yes	No	No	Yes	3.50	BMS	NA	NA	2	2	2	No	2	0	No	No	0
1331	1312	568+	568+	BMS	Mumbai	60	Male	Yes	Some_Higher	No	No	No	2013	Non Smoker	3.00	23.0	1	3	No	2	Yes	No	Yes	No	Yes	3.00	NA	BMS	NA	NA	NA	NA	NA	NA	NA	NA	No	0
1332	1313	706+	706+	BMS	Mumbai	52	Male	No	Some_Higher	No	No	No	2012	Past Smoker	2.50	24.0	1	2	No	3	Yes	Yes	No	No	Yes	2.50	BMS	NA	NA	2	2	2	No	1	4	No	No	0
1333	1314	742+	742+	BMS	Mumbai	42	Male	Yes	None_Little	Yes	No	No	2012	Non Smoker	2.75	50.0	2	3	No	2	Yes	Yes	No	No	Yes	3.00	BMS	NA	NA	2	2	2	No	2	0	No	No	0
1334	1315	585+	585+	BMS	Mumbai	39	Male	No	Some_Higher	No	No	No	2013	Past Smoker	0.00	32.0	1	2	No	2	Yes	No	No	No	No	2.75	BMS	NA	NA	2	2	2	No	2	0	No	No	0
1335	1316	632+	632+	BMS	Mumbai	56	Male	Yes	Some_Higher	No	No	Yes	2013	Non Smoker	2.75	51.0	2	3	No	2	Yes	No	Yes	No	Yes	2.75	BMS	BMS	NA	2	2	2	No	2	0	No	No	0
1336	1317	507+	507+	BMS	Mumbai	65	Male	No	Some_Higher	Yes	Yes	No	2013	Non Smoker	2.75	50.0	1	3	No	2	Yes	No	Yes	No	Yes	3.50	BMS	NA	NA	2	2	2	No	2	0	No	No	0
1337	1318	748+	748+	BMS	Mumbai	54	Male	No	Some_Higher	Yes	No	No	2012	Non Smoker	3.50	10.0	1	3	No	3	Yes	Yes	No	No	Yes	3.50	BMS	NA	NA	2	2	2	No	2	0	No	No	0
1338	1319	653+	653+	BMS	Out of Mumbai	54	Male	Yes	None_Little	No	No	No	2013	Past Smoker	3.00	27.0	2	2	No	2	Yes	Yes	No	No	Yes	3.00	NA	NA	BMS	2	2	2	No	2	0	No	No	0
1339	1320	399+	399+	DES	Out of Mumbai	59	Male	Yes	None_Little	No	No	No	2014	Current Smoker	3.00	32.0	2	1	No	2	Yes	Yes	No	No	Yes	3.00	DES	NA	DES	NA	NA	NA	NA	NA	NA	NA	No	0
1340	1321	191+	191+	DES	Out of Mumbai	53	Male	Yes	None_Little	Yes	No	No	2015	Non Smoker	3.50	34.0	1	3	No	2	Yes	No	Yes	No	Yes	3.50	DES	NA	NA	2	2	1	Yes	2	0	No	No	0
1341	1322	546+	546+	BMS	Out of Mumbai	45	Male	No	Some_Higher	No	No	No	2013	Non Smoker	3.00	15.0	1	3	No	2	Yes	Yes	No	No	Yes	3.00	BMS	NA	NA	2	2	2	No	2	0	No	No	0
1342	1323	545+	545+	BMS	Out of Mumbai	65	Male	Yes	Some_Higher	No	No	No	2013	Non Smoker	4.00	28.0	1	3	No	2	Yes	Yes	No	No	Yes	4.00	NA	NA	BMS	2	2	2	No	2	0	No	No	0
1343	1324	238+	238+	DES	Out of Mumbai	80	Male	No	None_Little	Yes	No	No	2014	Non Smoker	2.50	37.0	2	3	No	2	Yes	Yes	No	No	Yes	3.00	DES	DES	NA	2	2	2	No	1	4	No	No	0
1344	1325	184+	184+	DES	Out of Mumbai	60	Female	No	None_Little	Yes	Yes	No	2015	Non Smoker	2.75	60.0	2	3	No	1	Yes	No	No	No	No	3.00	DES	NA	NA	2	2	2	No	2	0	No	No	0
1345	1326	524+	524+	BMS	Out of Mumbai	43	Female	Yes	Some_Higher	No	No	No	2013	Non Smoker	3.50	35.0	2	3	No	2	Yes	No	No	No	No	3.50	BMS	NA	BMS	2	2	2	No	2	0	No	No	0
1346	1327	617+	617+	BMS	Out of Mumbai	36	Male	Yes	Some_Higher	No	Yes	No	2013	Non Smoker	3.50	19.0	1	3	No	3	Yes	Yes	No	No	Yes	3.50	BMS	NA	NA	2	2	2	No	2	0	No	No	0
1347	1328	776+	937+	BMS	Out of Mumbai	63	Male	Yes	None_Little	No	No	No	2013	Past Smoker	2.50	90.0	5	2	No	2	Yes	No	No	No	No	3.50	BMS	BMS	BMS	1	2	2	No	1	8	Yes	No	0
1348	1329	263+	263+	BMS	Out of Mumbai	52	Male	Yes	Some_Higher	No	Yes	Yes	2014	Past Smoker	2.50	32.0	2	2	Yes	2	Yes	Yes	No	No	Yes	2.75	NA	BMS	BMS	2	2	2	No	2	0	No	No	0
1349	1330	164+	164+	DES	Out of Mumbai	71	Male	Yes	Some_Higher	No	No	No	2014	Non Smoker	2.75	50.0	2	3	No	2	No	Yes	No	No	No	3.50	NA	DES	DES	2	2	2	No	2	0	No	No	0
1350	1331	287+	287+	DES	Out of Mumbai	38	Male	Yes	Some_Higher	No	Yes	No	2014	Non Smoker	2.75	16.0	1	3	No	2	Yes	Yes	No	No	Yes	2.75	DES	NA	NA	2	2	2	No	2	0	No	No	0
1351	1332	187+	187+	BMS	Out of Mumbai	75	Male	Yes	None_Little	No	Yes	Yes	2015	Non Smoker	2.50	46.0	3	3	No	3	Yes	Yes	No	No	Yes	3.00	BMS	NA	BMS	2	2	2	No	1	4	No	No	0
1352	1333	595+	595+	BMS	Out of Mumbai	54	Male	No	None_Little	No	No	No	2013	Non Smoker	2.50	18.0	1	3	No	3	Yes	Yes	No	No	Yes	2.50	BMS	NA	NA	2	2	2	No	2	0	No	No	0
1353	1334	307	307	BMS	Out of Mumbai	57	Male	Yes	Some_Higher	Yes	Yes	No	2014	Current Smoker	2.75	50.0	2	1	No	2	No	No	No	No	No	3.00	NA	BMS	DES	1	2	2	No	1	10	Yes	No	1
1354	1335	507+	507+	DES	Out of Mumbai	52	Male	Yes	Some_Higher	No	No	No	2013	Non Smoker	2.50	23.0	1	3	Yes	1	Yes	Yes	No	No	Yes	2.50	DES	NA	NA	2	2	2	No	2	0	No	No	0
1356	1336	633+	633+	BMS	Out of Mumbai	85	Male	No	None_Little	No	Yes	No	2013	Past Smoker	3.00	18.0	1	2	No	2	Yes	Yes	No	No	Yes	3.00	NA	BMS	NA	2	2	2	No	2	0	No	No	0
1357	1337	610+	610+	BMS	Out of Mumbai	54	Male	No	Some_Higher	No	Yes	No	2013	Past Smoker	3.00	10.0	1	2	No	3	Yes	Yes	No	No	Yes	3.00	NA	BMS	NA	2	2	2	No	2	0	No	No	0
1358	1338	528+	528+	BMS	Mumbai	70	Male	No	None_Little	No	No	No	2013	Non Smoker	NA	NA	2	3	No	2	Yes	Yes	No	No	Yes	NA	BMS	NA	NA	2	2	2	No	2	0	No	No	0
1359	1339	509+	509+	BMS	Out of Mumbai	37	Male	Yes	Some_Higher	No	No	Yes	2013	Non Smoker	2.00	42.0	3	3	No	2	Yes	Yes	No	No	Yes	4.00	BMS	NA	BMS	2	2	2	No	2	0	No	No	0
1360	1340	644+	644+	BMS	Out of Mumbai	60	Male	No	Some_Higher	Yes	No	No	2013	Non Smoker	3.00	28.0	1	3	No	2	Yes	Yes	No	No	Yes	3.00	BMS	NA	NA	NA	NA	NA	NA	NA	NA	NA	No	0
1361	1341	183+	183+	DES	Out of Mumbai	40	Male	Yes	Some_Higher	No	No	No	2015	Non Smoker	3.50	24.0	1	3	No	2	Yes	Yes	No	No	Yes	3.50	DES	NA	NA	1	2	2	No	2	0	No	No	0
1362	1342	5	5	BMS	Out of Mumbai	57	Male	Yes	Some_Higher	No	No	No	2014	Non Smoker	2.50	64.0	3	3	No	1	Yes	Yes	No	No	Yes	15.00	BMS	NA	BMS	2	2	2	No	1	10	Yes	No	1
1363	1343	631+	631+	BMS	Out of Mumbai	65	Male	No	Some_Higher	Yes	Yes	Yes	2013	Non Smoker	2.75	61.0	2	3	No	2	Yes	Yes	No	No	Yes	3.50	BMS	NA	NA	2	2	2	No	2	0	No	No	0
1364	1344	405+	405+	BMS	Out of Mumbai	60	Male	No	Some_Higher	Yes	No	No	2013	Non Smoker	2.75	33.0	1	3	No	2	Yes	Yes	No	No	Yes	2.75	NA	NA	BMS	NA	NA	NA	NA	NA	NA	NA	No	0
1365	1345	712+	712+	DES	Out of Mumbai	58	Male	Yes	Some_Higher	No	Yes	Yes	2012	Non Smoker	2.75	69.0	3	3	No	2	Yes	Yes	No	No	Yes	3.50	DES	NA	DES	2	2	2	No	2	0	No	No	0
1366	1346	537+	537+	BMS	Out of Mumbai	60	Male	No	Some_Higher	Yes	Yes	No	2013	Non Smoker	3.00	24.0	1	3	No	2	Yes	Yes	No	No	Yes	3.00	NA	NA	BMS	NA	NA	NA	NA	NA	NA	NA	No	0
1367	1347	725+	725+	BMS	Out of Mumbai	60	Female	No	None_Little	No	No	No	2014	Non Smoker	2.75	40.0	2	3	No	3	Yes	No	No	No	No	3.00	NA	BMS	BMS	2	2	2	No	2	0	No	No	0
1368	1348	279+	279+	DES	Out of Mumbai	57	Female	Yes	None_Little	Yes	Yes	No	2013	Non Smoker	3.00	16.0	1	3	No	3	Yes	Yes	No	No	Yes	3.00	DES	NA	NA	NA	NA	NA	NA	NA	NA	NA	No	0
1369	1349	596+	596+	BMS	Out of Mumbai	48	Female	No	None_Little	Yes	Yes	No	2013	Non Smoker	2.50	18.0	1	3	No	2	Yes	Yes	No	No	Yes	18.00	NA	BMS	NA	2	2	2	No	2	0	No	No	0
1370	1350	640+	640+	BMS	Out of Mumbai	74	Male	No	None_Little	No	No	No	2013	Non Smoker	2.50	20.0	1	3	No	2	Yes	Yes	No	No	Yes	2.50	BMS	NA	NA	2	2	2	No	2	0	No	No	0
1371	1351	828+	828+	BMS	Out of Mumbai	55	Female	No	None_Little	No	Yes	No	2012	Non Smoker	3.50	33.0	1	3	No	3	Yes	No	No	No	No	3.50	NA	NA	BMS	2	2	2	No	2	0	No	No	0
1372	1352	695+	695+	BMS	Out of Mumbai	55	Female	No	None_Little	No	Yes	No	2012	Non Smoker	3.00	36.0	1	3	No	2	Yes	Yes	No	No	Yes	3.50	NA	NA	BMS	2	2	2	No	2	0	No	No	0
1373	1353	791+	791+	BMS	Out of Mumbai	35	Male	Yes	Some_Higher	No	Yes	No	2012	Current Smoker	2.75	30.0	1	1	Yes	2	Yes	Yes	Yes	No	Yes	3.00	BMS	NA	NA	2	2	2	No	2	0	No	No	0
1374	1354	499+	499+	BMS	Out of Mumbai	38	Male	Yes	Some_Higher	No	No	No	2013	Non Smoker	3.50	20.0	1	3	No	3	Yes	Yes	No	No	Yes	3.50	BMS	NA	NA	NA	NA	NA	NA	NA	NA	NA	No	0
1375	1355	589+	589+	BMS	Out of Mumbai	50	Male	No	Some_Higher	No	Yes	No	2013	Non Smoker	2.75	20.0	1	3	No	2	Yes	Yes	No	No	Yes	2.75	NA	BMS	NA	2	2	2	No	2	0	No	No	0
1376	1356	779+	779+	DES	Out of Mumbai	64	Female	No	None_Little	No	No	No	2012	Non Smoker	3.50	13.0	1	3	No	3	No	Yes	No	No	No	3.50	DES	NA	NA	2	2	2	No	2	0	No	No	0
1377	1357	314+	314+	BMS	Out of Mumbai	77	Male	Yes	None_Little	No	No	No	2014	Non Smoker	2.50	30.0	1	3	No	3	Yes	Yes	No	No	Yes	2.50	NA	BMS	NA	NA	NA	NA	NA	NA	NA	NA	No	0
1378	1358	685+	685+	BMS	Out of Mumbai	26	Male	Yes	Some_Higher	No	No	No	2012	Non Smoker	3.00	24.0	1	3	No	2	Yes	Yes	No	No	Yes	3.00	NA	NA	BMS	2	2	2	No	2	0	No	No	0
1379	1359	249+	249+	DES	Out of Mumbai	57	Male	Yes	Some_Higher	Yes	Yes	No	2014	Non Smoker	2.75	58.0	2	3	No	2	Yes	Yes	No	No	Yes	3.00	DES	NA	NA	2	2	2	No	2	0	No	No	0
1380	1360	191+	191+	DES	Out of Mumbai	60	Female	No	None_Little	Yes	No	Yes	2015	Current Smoker	3.50	32.0	1	1	No	1	Yes	No	Yes	No	Yes	3.50	DES	NA	NA	2	2	2	No	2	0	No	No	0
1381	1361	190+	190+	BMS	Out of Mumbai	43	Male	Yes	Some_Higher	No	Yes	No	2015	Non Smoker	2.50	18.0	1	3	No	2	Yes	No	No	No	No	2.50	NA	BMS	NA	2	2	2	No	2	0	No	No	0
1382	1362	408+	408+	DES	Out of Mumbai	53	Male	Yes	Some_Higher	No	No	Yes	2013	Non Smoker	2.75	28.0	1	3	No	2	Yes	Yes	No	No	Yes	2.75	DES	NA	NA	2	2	2	No	2	0	No	No	0
1383	1363	182+	182+	BMS	Out of Mumbai	66	Female	No	None_Little	Yes	Yes	Yes	2015	Non Smoker	3.50	18.0	1	3	No	2	Yes	No	Yes	No	Yes	3.50	NA	BMS	NA	2	2	2	No	2	0	No	No	0
1384	1364	195+	195+	DES	Out of Mumbai	60	Male	No	None_Little	Yes	Yes	Yes	2015	Non Smoker	3.50	12.0	1	3	No	3	Yes	Yes	No	No	Yes	3.50	DES	NA	NA	2	2	2	No	2	0	No	No	0
1385	1365	608+	608+	BMS	Out of Mumbai	70	Male	No	None_Little	Yes	Yes	No	2013	Non Smoker	2.75	44.0	2	3	No	2	Yes	Yes	No	No	Yes	2.75	BMS	BMS	NA	2	2	2	No	2	0	No	No	0
1386	1366	190+	190+	BMS	Out of Mumbai	68	Male	No	None_Little	No	No	No	2015	Non Smoker	3.00	32.0	1	3	No	3	Yes	Yes	No	No	Yes	3.00	NA	NA	BMS	2	2	2	No	1	8	Yes	No	0
1387	1367	9	9	BMS	Out of Mumbai	72	Male	No	None_Little	No	No	No	2013	Non Smoker	3.00	30.0	1	3	No	3	Yes	Yes	No	No	Yes	3.00	BMS	NA	NA	2	2	2	No	1	10	Yes	No	1
1388	1368	632+	632+	BMS	Out of Mumbai	46	Male	Yes	Some_Higher	No	No	No	2013	Non Smoker	4.00	18.0	1	3	No	2	Yes	Yes	No	No	Yes	4.00	BMS	NA	NA	2	2	2	No	2	0	No	No	0
1389	1369	542+	542+	BMS	Out of Mumbai	66	Male	Yes	Some_Higher	No	No	No	2013	Non Smoker	3.50	24.0	1	3	No	2	Yes	Yes	No	No	Yes	3.50	NA	NA	BMS	NA	NA	NA	NA	NA	NA	NA	No	0
1390	1370	500+	500+	DES	Out of Mumbai	50	Male	Yes	None_Little	No	No	No	2013	Non Smoker	3.00	38.0	1	3	No	2	Yes	Yes	No	No	Yes	3.00	DES	NA	NA	2	2	2	No	2	0	No	No	0
1391	1371	293+	293+	DES	Out of Mumbai	54	Male	Yes	Some_Higher	No	No	No	2014	Non Smoker	3.00	41.0	2	3	No	2	Yes	Yes	No	No	Yes	3.50	DES	NA	NA	NA	NA	NA	NA	NA	NA	NA	No	0
1392	1372	816+	816+	BMS	Mumbai	51	Male	No	Some_Higher	Yes	No	No	2012	Non Smoker	3.00	30.0	1	3	No	3	Yes	No	Yes	No	Yes	3.00	BMS	NA	NA	2	2	2	No	2	0	No	No	0
1393	1373	773+	773+	BMS	Out of Mumbai	55	Female	No	None_Little	No	No	No	2012	Non Smoker	2.75	20.0	1	3	No	3	Yes	Yes	No	No	Yes	2.75	BMS	NA	NA	2	2	2	No	2	0	No	No	0
1394	1374	183+	183+	DES	Out of Mumbai	50	Male	Yes	Some_Higher	Yes	Yes	No	2015	Past Smoker	3.50	16.0	1	2	No	2	Yes	Yes	No	No	Yes	3.50	NA	NA	DES	2	2	2	No	2	0	No	No	0
1395	1375	496+	496+	BMS	Out of Mumbai	43	Male	Yes	Some_Higher	Yes	No	Yes	2013	Current Smoker	3.00	13.0	1	1	No	2	Yes	Yes	No	No	Yes	3.00	BMS	NA	NA	2	2	2	No	1	6	No	Yes	0
1396	1376	9	9	DES	Out of Mumbai	69	Male	No	Some_Higher	Yes	No	No	2015	Non Smoker	4.00	42.0	2	3	No	2	No	No	No	No	No	4.00	DES	NA	DES	2	2	2	No	1	10	Yes	No	1
1397	1377	224+	224+	BMS	Out of Mumbai	45	Male	No	None_Little	No	No	No	2014	Non Smoker	3.50	37.0	2	3	No	3	Yes	Yes	No	No	Yes	4.00	DES	BMS	NA	1	2	2	No	1	5	No	Yes	0
1398	1378	115+	115+	DES	Out of Mumbai	69	Male	No	Some_Higher	No	Yes	No	2014	Non Smoker	2.75	40.0	2	3	No	2	No	Yes	No	No	No	3.00	DES	NA	NA	NA	NA	NA	NA	NA	NA	NA	No	0
1399	1379	644+	644+	DES	Out of Mumbai	51	Male	No	None_Little	No	No	No	2013	Past Smoker	2.50	41.0	2	2	No	2	Yes	Yes	No	No	Yes	2.75	DES	NA	DES	NA	NA	NA	NA	NA	NA	NA	No	0
1400	1380	195+	195+	BMS	Out of Mumbai	60	Female	No	None_Little	Yes	Yes	No	2015	Current Smoker	2.75	24.0	1	1	No	1	No	Yes	No	No	No	2.75	BMS	NA	NA	2	2	2	No	2	0	No	No	0
1401	1381	116	116	BMS	Out of Mumbai	40	Male	Yes	None_Little	No	No	No	2014	Non Smoker	3.00	46.0	2	3	No	3	Yes	Yes	No	No	Yes	3.00	BMS	NA	BMS	2	2	1	Yes	1	10	Yes	No	1
1402	1382	187+	187+	DES	Out of Mumbai	61	Male	Yes	None_Little	Yes	Yes	Yes	2015	Non Smoker	3.00	58.0	2	3	No	2	Yes	No	Yes	No	Yes	3.00	DES	NA	DES	2	2	2	No	1	3	No	No	0
1403	1383	148+	148+	DES	Out of Mumbai	61	Male	Yes	Some_Higher	No	Yes	No	2014	Past Smoker	3.00	43.0	1	2	No	3	Yes	Yes	No	No	Yes	3.00	NA	NA	DES	2	2	2	No	2	0	No	No	0
1404	1384	495+	495+	BMS	Out of Mumbai	65	Male	No	Some_Higher	No	No	No	2013	Non Smoker	3.00	43.0	2	3	No	2	Yes	Yes	No	No	Yes	3.50	BMS	NA	NA	2	2	2	No	2	0	No	No	0
1405	1385	99	99	BMS	Out of Mumbai	58	Male	No	None_Little	No	No	No	2012	Non Smoker	3.00	45.0	2	3	No	2	Yes	Yes	No	No	Yes	3.00	BMS	NA	NA	2	2	2	No	1	10	Yes	No	1
1406	1386	183+	183+	BMS	Out of Mumbai	63	Male	Yes	Some_Higher	No	Yes	Yes	2014	Non Smoker	3.00	36.0	2	3	No	2	Yes	Yes	No	No	Yes	3.50	NA	NA	BMS	2	2	2	No	2	0	No	No	0
1407	1387	719+	719+	BMS	Out of Mumbai	45	Male	Yes	None_Little	No	No	No	2012	Non Smoker	2.75	39.0	2	3	No	2	Yes	Yes	No	No	Yes	2.75	BMS	BMS	NA	2	2	2	No	2	0	No	No	0
1408	1388	113+	113+	BMS	Out of Mumbai	48	Male	Yes	Some_Higher	No	No	Yes	2014	Past Smoker	2.50	28.0	2	2	No	1	No	No	No	No	No	2.50	BMS	NA	NA	2	2	2	No	2	0	No	No	0
1409	1389	765+	765+	BMS	Out of Mumbai	45	Male	No	None_Little	No	No	No	2012	Non Smoker	3.00	33.0	1	3	No	3	Yes	Yes	No	No	Yes	3.00	NA	NA	BMS	NA	NA	NA	NA	NA	NA	NA	No	0
1410	1390	774+	774+	DES	Out of Mumbai	46	Male	No	None_Little	No	No	No	2012	Past Smoker	3.00	30.0	1	2	No	3	Yes	Yes	No	No	Yes	3.00	DES	NA	NA	2	2	2	No	2	0	No	No	0
1411	1391	379+	379+	BMS	Out of Mumbai	65	Male	Yes	None_Little	Yes	No	No	2014	Non Smoker	NA	NA	2	3	No	1	No	No	No	No	No	NA	BMS	NA	NA	2	2	2	No	2	0	No	No	0
1412	1392	744+	744+	DES	Out of Mumbai	70	Male	No	None_Little	No	No	No	2014	Non Smoker	2.75	12.0	1	3	No	2	Yes	Yes	No	No	Yes	2.75	NA	DES	NA	2	2	2	No	2	0	No	No	0
1413	1393	477+	477+	BMS	Out of Mumbai	45	Female	No	None_Little	No	Yes	No	2013	Non Smoker	2.75	12.0	1	3	No	3	Yes	No	Yes	No	Yes	2.75	NA	NA	BMS	2	2	2	No	2	0	No	No	0
1414	1394	722+	722+	BMS	Out of Mumbai	53	Male	Yes	None_Little	No	No	No	2014	Non Smoker	2.50	35.0	2	3	No	2	Yes	Yes	No	No	Yes	3.00	NA	BMS	NA	2	2	2	No	1	2	No	No	0
1415	1395	258+	258+	DES	Out of Mumbai	38	Male	No	Some_Higher	No	Yes	No	2014	Non Smoker	3.50	42.0	2	3	No	1	Yes	No	Yes	No	Yes	4.00	DES	NA	NA	2	2	2	No	2	0	No	No	0
1416	1396	853+	853+	BMS	Out of Mumbai	65	Male	No	None_Little	No	No	No	2012	Non Smoker	3.50	15.0	1	3	No	2	Yes	No	No	No	No	3.50	NA	NA	BMS	2	2	2	No	1	1	No	No	0
1417	1397	1095+	1095+	DES	Out of Mumbai	58	Male	Yes	Some_Higher	No	No	No	2013	Current Smoker	2.50	36.0	1	1	No	3	Yes	Yes	No	No	Yes	2.50	DES	NA	NA	2	2	2	No	2	0	No	No	0
1418	1398	189+	189+	DES	Out of Mumbai	45	Male	Yes	Some_Higher	No	No	No	2015	Non Smoker	3.00	23.0	1	3	No	2	Yes	Yes	No	No	Yes	3.00	NA	NA	DES	2	2	2	No	2	0	No	No	0
1419	1399	643+	643+	BMS	Out of Mumbai	35	Male	Yes	Some_Higher	No	No	No	2014	Non Smoker	3.00	50.0	2	3	No	2	Yes	Yes	No	No	Yes	3.50	DES	BMS	NA	2	2	2	No	2	0	No	No	0
1420	1400	882+	882+	BMS	Out of Mumbai	50	Male	Yes	None_Little	No	No	No	2012	Non Smoker	3.00	38.0	1	3	No	2	Yes	Yes	No	No	Yes	3.00	NA	NA	BMS	2	2	2	No	2	0	No	No	0
1421	1401	190+	190+	BMS	Out of Mumbai	66	Male	No	None_Little	No	No	No	2015	Non Smoker	2.75	18.0	1	3	No	1	Yes	No	No	No	No	2.75	NA	NA	BMS	2	2	2	No	2	0	No	No	0
1422	1402	741+	741+	BMS	Out of Mumbai	65	Male	No	None_Little	Yes	Yes	No	2014	Non Smoker	2.50	16.0	1	3	No	2	No	No	No	No	No	2.50	BMS	NA	NA	2	2	2	No	1	10	Yes	No	0
1423	1403	184+	184+	BMS	Out of Mumbai	69	Male	No	None_Little	No	No	No	2015	Past Smoker	3.00	33.0	1	2	No	3	Yes	Yes	No	No	Yes	3.00	BMS	NA	NA	2	2	2	No	2	0	No	No	0
1424	1404	786+	786+	BMS	Out of Mumbai	54	Female	No	Some_Higher	No	No	No	2012	Non Smoker	2.75	18.0	1	3	No	2	Yes	Yes	No	No	Yes	2.75	NA	BMS	NA	2	2	2	No	2	0	No	No	0
1425	1405	219+	219+	BMS	Out of Mumbai	46	Female	No	None_Little	No	Yes	No	2014	Current Smoker	NA	NA	1	1	No	2	Yes	Yes	No	No	Yes	NA	NA	NA	BMS	2	1	2	Yes	2	0	No	No	0
1426	1406	183+	183+	DES	Out of Mumbai	52	Female	No	Some_Higher	Yes	Yes	No	2015	Non Smoker	2.50	32.0	1	3	No	1	Yes	Yes	No	No	Yes	2.50	DES	NA	NA	2	2	2	No	2	0	No	No	0
1427	1407	191+	191+	BMS	Out of Mumbai	60	Male	Yes	Some_Higher	No	No	Yes	2015	Current Smoker	2.75	28.0	2	1	Yes	1	No	Yes	No	No	No	3.00	BMS	NA	BMS	2	2	2	No	2	0	No	No	0
1428	1408	715+	715+	BMS	Out of Mumbai	65	Female	No	None_Little	No	Yes	No	2014	Non Smoker	2.75	37.0	2	3	No	2	Yes	Yes	No	No	Yes	2.75	BMS	NA	DES	2	2	2	No	2	0	No	No	0
1429	1409	628+	628+	BMS	Out of Mumbai	55	Male	Yes	Some_Higher	No	No	No	2013	Non Smoker	4.00	20.0	1	3	No	2	Yes	Yes	No	No	Yes	4.00	NA	NA	BMS	2	2	2	No	2	0	No	No	0
1430	1410	618+	618+	DES	Mumbai	55	Male	Yes	Some_Higher	Yes	No	No	2013	Non Smoker	2.75	53.0	2	3	No	3	Yes	Yes	No	No	Yes	2.75	DES	DES	NA	NA	NA	NA	NA	NA	NA	NA	No	0
1431	1411	633+	633+	BMS	Out of Mumbai	56	Male	Yes	Some_Higher	No	No	No	2013	Past Smoker	3.00	23.0	1	2	No	2	Yes	Yes	No	No	Yes	3.00	BMS	NA	NA	NA	NA	NA	NA	NA	NA	NA	No	0
1432	1412	591+	591+	BMS	Out of Mumbai	76	Male	No	Some_Higher	No	No	No	2013	Non Smoker	NA	NA	1	3	No	3	Yes	Yes	No	No	Yes	NA	NA	NA	BMS	2	2	2	No	2	0	No	No	0
1433	1413	496+	496+	BMS	Out of Mumbai	62	Male	Yes	None_Little	No	Yes	No	2013	Non Smoker	2.75	38.0	1	3	No	1	Yes	No	No	No	No	2.75	NA	NA	BMS	NA	NA	NA	NA	NA	NA	NA	No	0
1434	1414	370+	370+	BMS	Out of Mumbai	64	Male	No	None_Little	No	No	No	2014	Non Smoker	2.50	48.0	2	3	No	2	No	No	No	No	No	3.50	BMS	NA	NA	2	2	2	No	2	0	No	No	0
1435	1415	607+	607+	BMS	Out of Mumbai	45	Female	No	None_Little	No	Yes	No	2013	Past Smoker	4.00	18.0	1	2	No	2	Yes	Yes	No	No	Yes	4.00	NA	NA	BMS	2	2	2	No	2	0	No	No	0
1436	1416	170+	170+	DES	Out of Mumbai	53	Male	Yes	Some_Higher	No	No	No	2014	Non Smoker	2.25	36.0	2	3	No	2	Yes	Yes	No	No	Yes	2.50	DES	NA	NA	2	2	2	No	2	0	No	No	0
1437	1417	744+	744+	DES	Out of Mumbai	55	Male	Yes	None_Little	No	No	No	2014	Non Smoker	2.75	12.0	1	3	No	2	Yes	Yes	No	No	Yes	2.75	NA	NA	DES	2	2	2	No	2	0	No	No	0
1438	1418	743+	743+	BMS	Out of Mumbai	41	Female	No	None_Little	Yes	No	No	2014	Non Smoker	3.00	50.0	2	3	No	2	Yes	Yes	No	No	Yes	3.50	BMS	BMS	NA	2	2	2	No	2	0	No	No	0
1439	1419	183+	183+	BMS	Out of Mumbai	72	Female	No	None_Little	Yes	Yes	No	2015	Non Smoker	3.50	15.0	1	3	No	2	Yes	No	Yes	No	Yes	3.50	BMS	NA	NA	2	2	2	No	2	0	No	No	0
1440	1420	728+	728+	BMS	Out of Mumbai	49	Male	Yes	None_Little	Yes	No	No	2012	Non Smoker	NA	NA	2	3	No	2	Yes	Yes	No	No	Yes	NA	NA	NA	BMS	NA	NA	NA	NA	NA	NA	NA	No	0
1441	1421	719+	719+	BMS	Out of Mumbai	42	Male	No	Some_Higher	Yes	Yes	Yes	2014	Non Smoker	2.50	36.0	2	3	No	3	Yes	Yes	No	No	Yes	2.50	BMS	BMS	NA	2	2	2	No	2	0	No	No	0
1442	1422	529+	529+	BMS	Out of Mumbai	70	Male	No	None_Little	No	No	No	2013	Current Smoker	2.00	45.0	2	1	Yes	3	No	No	No	No	No	3.00	BMS	NA	NA	2	2	2	No	2	0	No	No	0
1443	1423	723+	723+	BMS	Out of Mumbai	70	Female	No	None_Little	No	No	No	2014	Non Smoker	3.00	60.0	2	3	No	1	No	Yes	No	No	No	3.00	BMS	NA	BMS	2	2	2	No	2	0	No	No	0
1444	1424	221+	221+	DES	Out of Mumbai	60	Female	No	None_Little	No	No	No	2013	Non Smoker	3.00	25.0	1	3	No	2	Yes	Yes	No	No	Yes	3.00	NA	NA	DES	2	2	2	No	1	2	No	No	0
1445	1425	191+	191+	BMS	Out of Mumbai	53	Male	Yes	Some_Higher	No	No	No	2015	Non Smoker	2.75	26.0	2	3	No	2	Yes	Yes	No	No	Yes	3.00	BMS	NA	NA	2	2	2	No	2	0	No	No	0
1446	1426	185+	185+	BMS	Out of Mumbai	70	Female	No	None_Little	No	No	No	2015	Non Smoker	2.50	32.0	2	3	No	2	Yes	No	No	No	No	2.75	BMS	NA	BMS	2	2	2	No	2	0	No	No	0
1447	1427	653+	653+	BMS	Mumbai	45	Female	No	None_Little	No	Yes	No	2013	Non Smoker	2.75	3.0	1	3	No	1	Yes	No	No	No	No	2.75	NA	BMS	NA	2	2	2	No	2	0	No	No	0
1448	1428	191+	191+	DES	Out of Mumbai	49	Male	No	Some_Higher	Yes	Yes	No	2015	Non Smoker	2.75	28.0	2	3	No	2	Yes	Yes	No	No	Yes	3.00	DES	DES	NA	2	2	2	No	1	8	Yes	No	0
1449	1429	770+	770+	BMS	Out of Mumbai	60	Male	No	None_Little	No	No	No	2012	Current Smoker	2.75	36.0	2	1	No	2	Yes	No	No	No	No	3.00	BMS	NA	BMS	NA	NA	NA	NA	NA	NA	NA	No	0
1450	1430	189+	189+	DES	Out of Mumbai	50	Male	Yes	Some_Higher	Yes	Yes	No	2015	Past Smoker	2.75	28.0	1	2	No	2	Yes	Yes	No	No	Yes	2.75	DES	NA	NA	2	2	2	No	2	0	No	No	0
1451	1431	220+	220+	BMS	Out of Mumbai	80	Male	No	None_Little	No	No	No	2014	Past Smoker	2.75	12.0	1	2	No	1	Yes	Yes	No	No	Yes	2.75	BMS	NA	NA	2	2	2	No	2	0	No	No	0
1452	1432	194+	194+	BMS	Out of Mumbai	70	Male	No	None_Little	Yes	Yes	Yes	2015	Current Smoker	2.75	18.0	1	1	No	3	Yes	Yes	No	No	Yes	2.75	BMS	NA	NA	2	2	2	No	2	0	No	No	0
1453	1433	285+	285+	DES	Out of Mumbai	55	Female	No	None_Little	No	No	Yes	2014	Non Smoker	2.75	48.0	2	3	No	2	Yes	Yes	No	No	Yes	3.50	NA	DES	DES	2	2	2	No	2	0	No	No	0
1454	1434	273+	273+	BMS	Mumbai	45	Male	No	Some_Higher	Yes	No	No	2013	Non Smoker	3.00	27.0	2	3	No	3	Yes	No	Yes	No	Yes	3.00	NA	BMS	BMS	2	2	2	No	2	0	No	No	0
1455	1435	184+	184+	BMS	Out of Mumbai	72	Female	No	None_Little	Yes	Yes	No	2015	Non Smoker	2.50	32.0	1	3	No	2	Yes	Yes	No	No	Yes	2.50	NA	NA	BMS	2	2	2	No	2	0	No	No	0
1456	1436	186+	186+	DES	Out of Mumbai	62	Male	No	Some_Higher	No	Yes	No	2015	Non Smoker	3.50	20.0	1	3	No	3	Yes	Yes	No	No	Yes	3.50	NA	NA	DES	2	2	2	No	2	0	No	No	0
1457	1437	566+	566+	BMS	Out of Mumbai	28	Male	Yes	Some_Higher	No	No	Yes	2013	Non Smoker	3.00	41.0	2	3	No	2	Yes	Yes	No	No	Yes	3.00	BMS	BMS	NA	2	2	2	No	2	0	No	No	0
1458	1438	590+	590+	DES	Out of Mumbai	75	Male	No	None_Little	No	No	No	2014	Past Smoker	2.50	30.0	2	2	No	2	Yes	Yes	No	No	Yes	2.75	DES	DES	NA	2	2	2	No	2	0	No	No	0
1459	1439	145	145	BMS	Out of Mumbai	40	Male	Yes	None_Little	Yes	No	No	2014	Non Smoker	3.00	32.0	2	3	No	3	Yes	Yes	No	No	Yes	3.50	BMS	NA	BMS	2	2	2	No	2	0	No	No	1
1460	1440	748+	748+	DES	Out of Mumbai	68	Male	Yes	Some_Higher	Yes	No	No	2014	Non Smoker	2.75	36.0	2	3	No	3	Yes	No	Yes	No	Yes	3.00	DES	NA	NA	2	2	2	No	2	0	No	No	0
1461	1441	592+	592+	BMS	Out of Mumbai	65	Male	Yes	None_Little	Yes	Yes	No	2013	Past Smoker	3.00	24.0	1	2	No	3	No	No	No	No	No	3.00	BMS	NA	NA	2	2	2	No	2	0	No	No	0
1462	1442	186+	186+	DES	Out of Mumbai	55	Male	No	None_Little	Yes	No	Yes	2015	Current Smoker	2.75	25.0	1	1	No	2	Yes	Yes	No	No	Yes	2.75	DES	NA	NA	2	2	2	No	2	0	No	No	0
1463	1443	671+	671+	BMS	Out of Mumbai	48	Male	Yes	Some_Higher	No	No	No	2012	Non Smoker	3.50	15.0	1	3	No	2	Yes	Yes	No	No	Yes	3.50	NA	BMS	NA	2	2	2	No	2	0	No	No	0
1464	1444	182+	182+	BMS	Out of Mumbai	60	Female	No	None_Little	Yes	No	No	2015	Non Smoker	2.75	42.0	2	3	No	2	Yes	Yes	No	No	Yes	2.75	BMS	BMS	NA	2	2	2	No	1	4	No	No	0
1465	1445	194+	194+	BMS	Out of Mumbai	67	Male	No	Some_Higher	No	No	No	2014	Past Smoker	2.50	24.0	1	2	No	2	Yes	Yes	No	No	Yes	2.50	BMS	NA	NA	NA	NA	NA	NA	NA	NA	NA	No	0
1466	1446	142+	142+	BMS	Out of Mumbai	70	Male	Yes	Some_Higher	No	Yes	No	2014	Past Smoker	2.75	34.0	2	2	No	2	No	No	No	No	No	3.00	NA	BMS	DES	2	2	2	No	2	0	No	No	0
1467	1447	183+	183+	BMS	Out of Mumbai	54	Male	Yes	None_Little	Yes	Yes	Yes	2015	Past Smoker	3.50	18.0	1	2	No	2	Yes	Yes	No	No	Yes	3.50	NA	BMS	NA	2	2	2	No	2	0	No	No	0
1468	1448	465+	465+	DES	Out of Mumbai	47	Male	Yes	None_Little	No	No	Yes	2014	Non Smoker	2.75	45.0	2	3	No	3	Yes	Yes	No	No	Yes	3.00	NA	DES	NA	2	2	2	No	2	0	No	No	0
1469	1449	183+	183+	BMS	Out of Mumbai	70	Male	Yes	None_Little	Yes	Yes	No	2015	Non Smoker	2.75	18.0	1	3	No	2	Yes	Yes	No	No	Yes	2.75	BMS	NA	NA	2	2	2	No	2	0	No	No	0
1470	1450	735+	735+	BMS	Out of Mumbai	70	Male	No	None_Little	No	Yes	No	2012	Non Smoker	2.50	16.0	1	3	No	4	Yes	Yes	No	No	Yes	2.50	NA	BMS	NA	2	2	2	No	2	0	No	No	0
1471	1451	678+	678+	BMS	Out of Mumbai	64	Male	No	None_Little	No	Yes	No	2012	Past Smoker	3.25	38.0	1	2	No	2	Yes	Yes	No	No	Yes	3.25	NA	NA	BMS	2	2	2	No	2	0	No	No	0
1472	1452	176+	176+	DES	Out of Mumbai	64	Female	No	Some_Higher	No	Yes	Yes	2014	Non Smoker	3.00	44.0	2	3	No	2	Yes	Yes	No	No	Yes	3.00	DES	NA	DES	2	2	2	No	2	0	No	No	0
1473	1453	62+	62+	DES	Out of Mumbai	40	Female	No	Some_Higher	Yes	No	No	2014	Non Smoker	2.75	76.0	3	3	No	2	Yes	Yes	No	No	Yes	3.00	DES	NA	DES	2	2	2	No	2	0	No	No	0
1474	1454	403+	403+	DES	Out of Mumbai	54	Male	Yes	Some_Higher	No	Yes	No	2014	Non Smoker	2.50	32.0	2	3	No	2	No	No	No	No	No	2.50	NA	DES	NA	2	2	2	No	2	0	No	No	0
1475	1455	142+	142+	BMS	Out of Mumbai	65	Female	No	None_Little	No	Yes	No	2014	Non Smoker	3.00	24.0	2	3	No	2	Yes	Yes	Yes	No	Yes	3.50	BMS	BMS	NA	2	2	2	No	2	0	No	No	0
1476	1456	675+	675+	BMS	Out of Mumbai	55	Male	Yes	Some_Higher	No	No	No	2013	Non Smoker	2.75	20.0	1	3	No	3	Yes	Yes	No	No	Yes	2.75	NA	NA	BMS	2	2	2	No	2	0	No	No	0
1477	1457	164+	164+	DES	Out of Mumbai	46	Male	Yes	Some_Higher	No	No	No	2014	Past Smoker	3.50	52.0	2	2	No	2	No	No	No	No	No	4.00	NA	DES	DES	2	2	2	No	2	0	No	No	0
1478	1458	388+	388+	BMS	Out of Mumbai	60	Female	No	Some_Higher	No	Yes	No	2014	Non Smoker	3.00	45.0	2	3	No	3	Yes	Yes	No	No	Yes	3.25	NA	NA	BMS	NA	NA	NA	NA	NA	NA	NA	No	0
1479	1459	614+	614+	BMS	Out of Mumbai	60	Male	Yes	None_Little	No	No	No	2013	Non Smoker	2.50	30.0	1	3	No	2	Yes	Yes	No	No	Yes	2.50	BMS	NA	NA	NA	NA	NA	NA	NA	NA	NA	No	0
1480	1460	690+	690+	DES	Out of Mumbai	65	Male	No	None_Little	Yes	Yes	No	2012	Non Smoker	2.75	18.0	1	3	No	1	Yes	Yes	No	No	Yes	2.75	DES	NA	NA	2	2	2	No	2	0	No	No	0
1481	1461	662+	745+	BMS	Out of Mumbai	61	Male	No	Some_Higher	No	Yes	No	2014	Current Smoker	3.00	47.0	2	1	No	1	No	No	No	No	No	3.50	BMS	NA	BMS	1	2	2	No	1	10	Yes	No	0
1483	1462	697+	697+	DES	Out of Mumbai	40	Male	Yes	Some_Higher	No	No	Yes	2012	Current Smoker	3.00	19.0	1	1	No	2	Yes	No	No	No	No	3.00	DES	NA	NA	2	2	2	No	2	0	No	No	0
1484	1463	676+	676+	BMS	Mumbai	59	Male	No	None_Little	No	No	No	2012	Non Smoker	3.00	32.0	1	3	No	1	Yes	Yes	No	No	Yes	3.00	NA	NA	BMS	2	2	2	No	2	0	No	No	0
1485	1464	728+	728+	BMS	Mumbai	70	Male	Yes	Some_Higher	No	No	No	2012	Current Smoker	2.50	61.0	2	1	No	2	Yes	Yes	No	No	Yes	3.50	BMS	NA	NA	2	2	2	No	1	3	No	No	0
1486	1465	814+	814+	BMS	Out of Mumbai	42	Male	Yes	Some_Higher	No	No	Yes	2012	Past Smoker	2.50	40.0	1	2	No	2	Yes	No	No	No	No	3.00	NA	NA	BMS	2	2	2	No	2	0	No	No	0
1487	1466	602+	602+	BMS	Mumbai	50	Female	No	None_Little	No	Yes	No	2013	Non Smoker	2.75	15.0	1	3	No	2	Yes	Yes	No	No	Yes	2.75	BMS	NA	NA	2	2	2	No	1	3	No	No	0
1488	1467	220	220	BMS	Mumbai	65	Male	No	Some_Higher	Yes	No	No	2013	Non Smoker	3.50	27.0	1	3	No	3	No	No	No	No	No	3.50	BMS	NA	NA	2	2	2	No	1	10	Yes	No	1
1489	1468	327+	327+	BMS	Out of Mumbai	62	Male	No	None_Little	No	Yes	No	2013	Non Smoker	2.75	18.0	1	3	No	3	Yes	Yes	No	No	Yes	2.75	NA	NA	BMS	2	2	2	No	2	0	No	No	0
1490	1469	688+	688+	DES	Mumbai	45	Male	Yes	Some_Higher	No	No	No	2012	Current Smoker	2.50	65.0	3	1	No	2	Yes	Yes	No	No	Yes	3.00	DES	NA	DES	2	2	2	No	1	3	No	No	0
1491	1470	477+	477+	DES	Mumbai	28	Male	No	Some_Higher	No	No	No	2013	Non Smoker	3.00	33.0	2	3	No	2	Yes	No	No	No	No	3.50	DES	DES	NA	NA	NA	NA	NA	NA	NA	NA	No	0
1492	1471	184+	184+	DES	Out of Mumbai	46	Male	No	None_Little	No	No	No	2015	Current Smoker	2.50	38.0	2	1	No	2	Yes	Yes	No	No	Yes	2.50	DES	NA	DES	2	2	2	No	1	4	No	No	0
1493	1472	648+	648+	DES	Mumbai	49	Male	Yes	None_Little	No	No	No	2013	Past Smoker	2.75	66.0	3	2	No	1	Yes	Yes	No	No	Yes	2.75	DES	DES	NA	NA	NA	NA	NA	NA	NA	NA	No	0
1494	1473	625+	625+	BMS	Mumbai	54	Male	Yes	Some_Higher	Yes	No	No	2013	Current Smoker	2.50	36.0	1	1	No	3	Yes	Yes	No	No	Yes	3.50	BMS	NA	NA	2	2	2	No	2	0	No	No	0
1495	1474	1088+	1088+	BMS	Mumbai	54	Male	Yes	None_Little	No	No	No	2013	Current Smoker	2.50	24.0	1	1	Yes	3	Yes	Yes	No	No	Yes	2.50	NA	BMS	NA	2	2	2	No	2	0	No	No	0
1496	1475	503+	503+	BMS	Mumbai	70	Female	No	None_Little	Yes	Yes	No	2012	Non Smoker	2.00	30.0	2	3	No	2	Yes	Yes	No	No	Yes	3.25	BMS	BMS	NA	2	2	2	No	2	0	No	No	0
1497	1476	323+	323+	DES	Mumbai	53	Male	Yes	None_Little	No	No	No	2013	Current Smoker	2.50	32.0	1	1	No	2	Yes	Yes	No	No	Yes	2.50	DES	NA	NA	2	2	2	No	2	0	No	No	0
1498	1477	645+	645+	BMS	Out of Mumbai	40	Male	Yes	None_Little	No	No	No	2013	Past Smoker	3.00	30.0	1	2	No	2	Yes	No	No	Yes	Yes	3.00	BMS	NA	NA	2	2	2	No	1	5	No	Yes	0
1499	1478	521+	521+	BMS	Mumbai	57	Male	No	Some_Higher	Yes	Yes	Yes	2013	Non Smoker	2.25	59.0	3	3	No	2	Yes	No	Yes	No	Yes	3.00	NA	DES	BMS	NA	NA	NA	NA	NA	NA	NA	No	0
1500	1479	652+	652+	BMS	Mumbai	65	Male	Yes	Some_Higher	No	No	No	2012	Non Smoker	3.00	26.5	2	3	No	2	Yes	Yes	No	No	Yes	24.00	BMS	BMS	NA	2	2	2	No	2	0	No	No	0
1501	1480	184+	184+	DES	Out of Mumbai	67	Male	No	None_Little	Yes	Yes	No	2015	Non Smoker	2.75	42.0	2	3	No	1	Yes	Yes	No	No	Yes	3.00	DES	NA	DES	2	2	2	No	2	0	No	No	0
1502	1481	182+	182+	DES	Mumbai	50	Male	No	None_Little	No	Yes	Yes	2015	Non Smoker	3.00	18.0	1	3	No	1	Yes	Yes	No	No	Yes	3.00	DES	NA	NA	2	2	2	No	2	0	No	No	0
1503	1482	724+	724+	BMS	Mumbai	50	Male	No	None_Little	No	No	No	2012	Non Smoker	3.00	23.0	1	3	No	2	No	Yes	No	No	No	3.00	BMS	NA	NA	NA	NA	NA	NA	NA	NA	NA	No	0
1504	1483	504+	504+	BMS	Mumbai	60	Female	No	None_Little	Yes	No	No	2013	Non Smoker	3.00	18.0	1	3	No	1	Yes	Yes	No	No	Yes	3.00	NA	NA	BMS	2	2	2	No	2	0	No	No	0
1505	1484	619+	619+	DES	Out of Mumbai	47	Male	Yes	Some_Higher	No	No	No	2013	Current Smoker	2.75	31.0	2	1	No	1	Yes	Yes	No	No	Yes	3.00	DES	NA	NA	2	2	2	No	2	0	No	No	0
1506	1485	567+	567+	DES	Mumbai	37	Male	Yes	Some_Higher	Yes	No	No	2013	Non Smoker	2.50	41.0	2	3	No	2	Yes	Yes	No	No	Yes	3.00	NA	DES	DES	2	2	2	No	2	0	No	No	0
1507	1486	184+	184+	DES	Mumbai	50	Male	Yes	None_Little	No	No	No	2015	Current Smoker	3.00	24.0	1	1	No	3	Yes	No	Yes	No	Yes	3.00	DES	NA	NA	2	2	2	No	2	0	No	No	0
1508	1487	384+	384+	DES	Mumbai	43	Male	Yes	Some_Higher	No	No	Yes	2013	Non Smoker	2.50	76.0	1	3	No	3	Yes	Yes	No	No	Yes	2.75	NA	NA	DES	NA	NA	NA	NA	NA	NA	NA	No	0
1509	1488	672+	211	DES	Out of Mumbai	71	Female	No	None_Little	Yes	Yes	Yes	2012	Past Smoker	2.75	73.0	3	2	No	3	Yes	Yes	No	No	Yes	3.00	DES	DES	DES	1	1	1	Yes	2	0	No	No	0
1510	1489	491+	491+	BMS	Mumbai	59	Male	No	Some_Higher	No	Yes	No	2013	Non Smoker	NA	NA	3	3	No	1	Yes	Yes	No	No	Yes	NA	NA	NA	BMS	2	2	2	No	2	0	No	No	0
1511	1490	733+	733+	BMS	Out of Mumbai	48	Male	Yes	None_Little	No	No	No	2012	Past Smoker	3.50	30.0	1	2	No	2	Yes	Yes	No	No	Yes	3.50	NA	NA	BMS	2	2	2	No	2	0	No	No	0
1512	1491	557+	557+	DES	Out of Mumbai	54	Male	Yes	None_Little	No	No	Yes	2013	Non Smoker	2.75	24.0	1	3	No	2	Yes	Yes	No	No	Yes	2.75	DES	NA	NA	2	2	2	No	1	6	No	Yes	0
1513	1492	731+	731+	DES	Mumbai	48	Male	Yes	Some_Higher	Yes	No	No	2012	Non Smoker	2.25	13.0	1	3	No	2	Yes	Yes	No	No	Yes	2.25	NA	NA	DES	2	2	2	No	2	0	No	No	0
1514	1493	175	175	DES	Mumbai	50	Male	Yes	None_Little	No	No	No	2013	Past Smoker	3.00	33.0	1	2	No	2	Yes	Yes	No	No	Yes	3.00	DES	NA	NA	2	2	2	No	1	10	Yes	No	1
1515	1494	705+	705+	BMS	Out of Mumbai	65	Male	No	Some_Higher	No	Yes	No	2012	Non Smoker	2.50	28.0	1	3	No	2	Yes	Yes	No	No	Yes	2.50	NA	NA	BMS	NA	NA	NA	NA	NA	NA	NA	No	0
1516	1495	821+	821+	BMS	Mumbai	31	Male	Yes	Some_Higher	Yes	Yes	No	2012	Non Smoker	2.50	30.0	1	3	No	2	Yes	Yes	No	No	Yes	2.50	BMS	NA	NA	2	2	2	No	2	0	No	No	0
1517	1496	521+	521+	DES	Out of Mumbai	60	Female	No	Some_Higher	No	Yes	No	2012	Non Smoker	3.00	38.0	1	3	No	3	No	No	No	No	No	3.00	NA	NA	DES	2	2	2	No	2	0	No	No	0
1518	1497	613+	613+	DES	Mumbai	59	Male	No	Some_Higher	Yes	No	No	2013	Non Smoker	2.25	72.0	2	3	No	2	Yes	Yes	No	No	Yes	3.50	DES	NA	DES	2	2	2	No	2	0	No	No	0
1519	1498	185+	185+	DES	Mumbai	53	Female	No	None_Little	No	No	No	2015	Non Smoker	2.50	52.0	2	3	No	2	Yes	No	No	No	No	3.00	DES	DES	NA	2	2	2	No	2	0	No	No	0
1520	1499	551+	551+	BMS	Out of Mumbai	55	Female	No	Some_Higher	No	No	No	2012	Non Smoker	3.00	15.0	1	3	No	2	Yes	No	No	No	No	3.00	NA	BMS	NA	2	2	2	No	2	0	No	No	0
1521	1500	722+	722+	BMS	Mumbai	64	Female	No	Some_Higher	Yes	No	No	2012	Current Smoker	2.75	40.0	2	1	No	2	Yes	Yes	No	No	Yes	2.75	NA	BMS	BMS	NA	NA	NA	NA	NA	NA	NA	No	0
1522	1501	281+	NA	BMS	Mumbai	53	Male	No	None_Little	No	No	No	2014	Past Smoker	3.00	48.0	1	2	Yes	1	Yes	Yes	No	No	Yes	3.00	BMS	NA	NA	2	2	2	No	2	0	No	No	0
1523	1502	649+	649+	BMS	Mumbai	52	Male	Yes	Some_Higher	Yes	No	No	2013	Past Smoker	2.75	48.0	2	2	No	2	Yes	Yes	No	No	Yes	3.50	BMS	NA	BMS	2	2	2	No	2	0	No	No	0
1524	1503	545+	545+	BMS	Mumbai	57	Female	No	Some_Higher	Yes	No	No	2013	Non Smoker	2.75	30.0	1	3	No	1	Yes	Yes	No	No	Yes	2.75	NA	BMS	NA	NA	NA	NA	NA	NA	NA	NA	No	0
1525	1504	316+	316+	DES	Mumbai	63	Male	Yes	Some_Higher	Yes	No	No	2014	Past Smoker	2.50	69.0	2	2	No	3	Yes	Yes	No	No	Yes	2.75	DES	DES	NA	NA	NA	NA	NA	NA	NA	NA	No	0
1526	1505	823+	823+	BMS	Mumbai	56	Male	No	None_Little	No	No	No	2012	Non Smoker	2.75	55.0	2	3	No	2	Yes	Yes	No	No	Yes	2.75	BMS	NA	BMS	2	2	2	No	2	0	No	No	0
1527	1506	532+	532+	DES	Out of Mumbai	57	Male	Yes	Some_Higher	Yes	Yes	No	2013	Current Smoker	3.00	13.0	1	1	Yes	2	Yes	No	Yes	No	Yes	3.00	NA	DES	NA	2	2	2	No	2	0	No	No	0
1528	1507	476+	476+	BMS	Out of Mumbai	54	Male	No	None_Little	No	No	No	2012	Current Smoker	3.00	32.0	1	1	No	3	Yes	Yes	No	No	Yes	3.00	NA	NA	BMS	2	2	2	No	2	0	No	No	0
1529	1508	390+	390+	DES	Mumbai	53	Male	No	Some_Higher	No	Yes	No	2012	Non Smoker	2.50	76.0	2	3	No	3	Yes	Yes	No	No	Yes	3.00	NA	NA	DES	2	2	2	No	2	0	No	No	0
1530	1509	746+	746+	BMS	Mumbai	67	Female	No	Some_Higher	No	No	No	2013	Non Smoker	2.50	53.0	2	3	No	3	Yes	Yes	No	No	Yes	2.50	BMS	NA	BMS	2	2	2	No	2	0	No	No	0
1531	1510	755+	755+	BMS	Mumbai	50	Female	No	Some_Higher	Yes	Yes	Yes	2012	Non Smoker	3.00	30.0	1	3	No	2	Yes	Yes	No	No	Yes	3.00	NA	NA	BMS	2	2	2	No	2	0	No	No	0
1532	1511	125	125	DES	Mumbai	66	Male	No	Some_Higher	No	Yes	No	2013	Non Smoker	3.00	19.0	1	3	Yes	2	Yes	Yes	No	No	Yes	3.00	DES	NA	NA	1	1	1	Yes	1	10	Yes	No	1
1533	1512	730+	730+	DES	Mumbai	50	Male	Yes	Some_Higher	Yes	No	No	2012	Non Smoker	3.50	19.0	1	3	No	3	Yes	Yes	Yes	No	Yes	3.50	DES	NA	NA	2	2	2	No	2	0	No	No	0
1534	1513	746+	746+	DES	Mumbai	63	Female	No	None_Little	Yes	Yes	No	2012	Non Smoker	2.75	40.0	1	3	No	2	Yes	Yes	No	No	Yes	2.75	DES	NA	NA	NA	NA	NA	NA	NA	NA	NA	No	0
1535	1514	817+	817+	BMS	Mumbai	43	Male	No	Some_Higher	Yes	No	No	2012	Non Smoker	2.50	15.0	1	3	No	2	Yes	No	No	No	No	2.50	NA	NA	BMS	2	2	2	No	2	0	No	No	0
1536	1515	245+	245+	BMS	Mumbai	32	Male	Yes	Some_Higher	No	No	Yes	2013	Non Smoker	4.00	18.0	1	3	No	2	Yes	Yes	No	No	Yes	4.00	BMS	NA	NA	2	2	2	No	2	0	No	No	0
1537	1516	638+	638+	BMS	Out of Mumbai	42	Male	Yes	None_Little	Yes	No	No	2012	Past Smoker	2.50	27.0	2	2	No	3	Yes	No	No	No	No	3.00	BMS	NA	NA	2	2	2	No	2	0	No	No	0
1538	1517	183+	183+	DES	Mumbai	57	Male	Yes	Some_Higher	No	Yes	No	2015	Non Smoker	2.50	20.0	1	3	No	2	Yes	Yes	No	No	Yes	2.50	NA	NA	DES	2	2	2	No	2	0	No	No	0
1539	1518	417+	417+	DES	Mumbai	57	Male	No	Some_Higher	Yes	No	No	2013	Current Smoker	2.75	61.0	3	1	No	3	Yes	Yes	No	No	Yes	3.00	NA	NA	DES	2	2	2	No	2	0	No	No	0
1540	1519	743+	743+	BMS	Mumbai	65	Male	No	Some_Higher	No	Yes	No	2012	Past Smoker	2.50	25.0	1	2	No	3	Yes	Yes	No	No	Yes	2.50	NA	NA	BMS	2	2	2	No	2	0	No	No	0
1541	1520	419+	419+	BMS	Mumbai	50	Female	No	None_Little	No	Yes	No	2013	Non Smoker	3.00	18.0	1	3	No	3	Yes	Yes	No	No	Yes	3.00	NA	BMS	NA	2	2	2	No	2	0	No	No	0
1542	1521	585+	585+	DES	Mumbai	63	Male	Yes	None_Little	Yes	Yes	No	2013	Non Smoker	3.00	51.0	2	3	No	2	Yes	Yes	No	No	Yes	3.50	DES	NA	NA	2	2	2	No	2	0	No	No	0
1543	1522	444+	444+	DES	Mumbai	35	Male	Yes	None_Little	No	No	No	2012	Non Smoker	2.75	72.0	3	3	No	2	Yes	Yes	No	No	Yes	3.50	DES	DES	DES	NA	NA	NA	NA	NA	NA	NA	No	0
1544	1523	275+	275+	DES	Mumbai	48	Male	No	Some_Higher	No	Yes	Yes	2013	Non Smoker	2.50	59.0	2	3	No	2	Yes	Yes	No	No	Yes	3.00	DES	DES	NA	2	2	2	No	2	0	No	No	0
1545	1524	547+	547+	DES	Mumbai	56	Female	No	Some_Higher	No	No	No	2013	Non Smoker	2.25	26.0	2	3	No	3	Yes	Yes	No	No	Yes	3.00	DES	NA	DES	2	2	2	No	1	2	No	No	0
1546	1525	688+	688+	DES	Mumbai	64	Female	No	None_Little	Yes	Yes	No	2012	Non Smoker	3.00	51.0	2	3	No	2	Yes	Yes	No	Yes	Yes	3.50	DES	NA	NA	2	2	2	No	2	0	No	No	0
1547	1526	865+	865+	BMS	Mumbai	51	Male	Yes	Some_Higher	Yes	No	Yes	2012	Non Smoker	3.00	46.0	2	3	No	2	Yes	Yes	No	No	Yes	3.00	NA	NA	BMS	2	2	2	No	2	0	No	No	0
1548	1527	643+	643+	DES	Mumbai	55	Male	No	Some_Higher	Yes	Yes	No	2013	Non Smoker	2.50	64.0	3	3	No	3	Yes	Yes	No	No	Yes	3.00	DES	DES	NA	2	2	2	No	2	0	No	No	0
1549	1528	781+	781+	BMS	Out of Mumbai	61	Male	Yes	Some_Higher	Yes	Yes	No	2012	Current Smoker	2.75	18.0	1	1	No	3	Yes	Yes	No	No	Yes	2.75	NA	BMS	NA	1	2	2	No	2	0	No	No	0
1550	1529	722+	722+	BMS	Mumbai	57	Male	Yes	None_Little	No	Yes	No	2012	Non Smoker	3.00	40.0	2	3	No	3	Yes	Yes	No	No	Yes	3.00	BMS	NA	BMS	2	2	2	No	2	0	No	No	0
1551	1530	496+	496+	BMS	Out of Mumbai	48	Male	No	Some_Higher	Yes	Yes	No	2013	Past Smoker	3.00	77.0	3	2	No	2	Yes	Yes	No	No	Yes	3.50	BMS	NA	BMS	NA	NA	NA	NA	NA	NA	NA	No	0
1552	1531	719+	386+	DES	Mumbai	39	Male	Yes	None_Little	No	No	No	2012	Non Smoker	3.00	46.0	2	3	No	3	Yes	Yes	No	No	Yes	3.50	DES	DES	NA	1	1	1	Yes	2	0	No	No	0
1553	1532	423+	423+	DES	Mumbai	45	Male	Yes	Some_Higher	No	No	No	2013	Non Smoker	3.00	29.0	1	3	No	2	Yes	Yes	No	No	Yes	3.00	DES	NA	NA	2	2	2	No	2	0	No	No	0
1554	1533	451+	451+	DES	Mumbai	42	Male	Yes	Some_Higher	No	No	Yes	2013	Non Smoker	2.25	14.0	1	3	Yes	1	Yes	No	No	No	No	2.25	NA	NA	DES	2	2	2	No	2	0	No	No	0
1555	1534	394+	394+	DES	Out of Mumbai	75	Male	No	None_Little	No	No	No	2013	Past Smoker	2.50	38.0	2	2	No	3	No	No	No	Yes	No	2.75	DES	NA	DES	2	2	2	No	2	0	No	No	0
1556	1535	184+	184+	DES	Mumbai	57	Male	No	None_Little	No	No	No	2015	Past Smoker	3.00	32.0	1	2	No	2	Yes	Yes	No	No	Yes	3.00	DES	NA	NA	2	2	2	No	2	0	No	No	0
1557	1536	507+	507+	BMS	Mumbai	65	Male	Yes	None_Little	No	No	No	2013	Non Smoker	2.75	38.0	1	3	No	3	Yes	Yes	No	No	Yes	2.75	BMS	NA	NA	NA	NA	NA	NA	NA	NA	NA	No	0
1558	1537	679+	679+	DES	Mumbai	48	Male	Yes	Some_Higher	No	No	No	2013	Non Smoker	0.00	56.0	2	3	No	2	Yes	Yes	No	No	Yes	3.00	DES	NA	NA	NA	NA	NA	NA	NA	NA	NA	No	0
1559	1538	718+	718+	DES	Out of Mumbai	40	Male	No	Some_Higher	Yes	Yes	No	2012	Non Smoker	3.50	12.0	1	3	No	3	Yes	Yes	No	No	Yes	3.50	DES	NA	NA	2	2	2	No	2	0	No	No	0
1560	1539	637+	637+	BMS	Mumbai	52	Male	No	None_Little	No	Yes	Yes	2013	Past Smoker	2.75	24.0	1	2	No	2	Yes	Yes	No	No	Yes	2.75	BMS	NA	NA	NA	NA	NA	NA	NA	NA	NA	No	0
1561	1540	53	53	BMS	Mumbai	60	Female	No	Some_Higher	Yes	No	No	2012	Non Smoker	2.75	24.0	2	3	No	2	Yes	Yes	No	No	Yes	2.75	NA	BMS	NA	2	2	2	No	1	10	Yes	No	1
1562	1541	513+	513+	DES	Out of Mumbai	54	Female	No	None_Little	No	No	No	2013	Non Smoker	2.50	99.0	3	3	No	2	Yes	Yes	No	No	Yes	2.50	NA	DES	DES	2	2	2	No	2	0	No	No	0
1563	1542	188+	188+	BMS	Out of Mumbai	63	Male	No	Some_Higher	No	Yes	No	2015	Non Smoker	2.75	60.0	2	3	No	2	Yes	No	No	No	No	3.00	BMS	BMS	NA	2	2	2	No	2	0	No	No	0
1564	1543	183+	183+	DES	Out of Mumbai	72	Male	No	Some_Higher	No	Yes	Yes	2015	Non Smoker	2.50	45.0	2	3	No	2	Yes	Yes	No	No	Yes	2.50	DES	DES	NA	2	2	2	No	1	3	No	No	0
1565	1544	551+	91	DES	Mumbai	62	Male	Yes	Some_Higher	No	No	No	2013	Non Smoker	2.50	69.0	2	3	No	2	Yes	No	Yes	No	Yes	2.75	DES	DES	NA	1	1	1	Yes	1	8	Yes	No	0
1566	1545	182+	182+	DES	Mumbai	52	Male	Yes	None_Little	Yes	Yes	No	2015	Non Smoker	3.50	15.0	1	3	No	3	Yes	Yes	No	No	Yes	3.50	DES	NA	NA	2	2	2	No	2	0	No	No	0
1567	1546	350+	350+	DES	Mumbai	82	Male	No	None_Little	Yes	Yes	No	2014	Non Smoker	2.75	69.0	1	3	No	3	Yes	Yes	Yes	Yes	Yes	3.00	DES	NA	NA	2	2	2	No	2	0	No	No	0
1568	1547	183+	183+	DES	Out of Mumbai	65	Male	No	Some_Higher	Yes	Yes	No	2015	Non Smoker	2.50	38.0	2	3	No	3	Yes	Yes	No	No	Yes	3.50	DES	NA	DES	2	2	2	No	2	0	No	No	0
1569	1548	598+	598+	DES	Mumbai	65	Female	No	Some_Higher	No	Yes	No	2013	Non Smoker	2.50	56.0	2	3	No	1	Yes	Yes	No	No	Yes	2.75	DES	NA	NA	2	2	2	No	2	0	No	No	0
1570	1549	708+	708+	BMS	Mumbai	80	Male	No	None_Little	Yes	No	No	2012	Non Smoker	2.50	24.0	1	3	No	3	Yes	Yes	No	No	Yes	2.50	BMS	NA	NA	2	2	2	No	2	0	No	No	0
1571	1550	724+	724+	DES	Mumbai	54	Male	Yes	Some_Higher	Yes	Yes	No	2014	Current Smoker	2.75	25.0	1	1	No	2	Yes	No	No	No	No	2.75	DES	NA	NA	2	2	2	No	1	4	No	No	0
1572	1551	586+	586+	BMS	Out of Mumbai	65	Male	Yes	None_Little	No	No	No	2013	Non Smoker	4.00	18.0	1	3	No	2	No	No	Yes	No	No	4.00	NA	NA	BMS	NA	NA	NA	NA	NA	NA	NA	No	0
1573	1552	613+	613+	DES	Mumbai	49	Female	No	None_Little	Yes	Yes	No	2013	Non Smoker	2.50	30.0	2	3	No	2	Yes	Yes	No	No	Yes	2.50	DES	DES	NA	2	2	2	No	2	0	No	No	0
1574	1553	363+	363+	BMS	Mumbai	51	Female	No	Some_Higher	No	Yes	Yes	2013	Past Smoker	3.50	13.0	1	2	No	3	Yes	Yes	No	No	Yes	3.50	BMS	NA	NA	2	2	2	No	2	0	No	No	0
1575	1554	290+	290+	DES	Mumbai	54	Male	No	Some_Higher	No	No	No	2013	Past Smoker	3.00	19.0	1	2	No	3	Yes	Yes	No	No	Yes	3.00	NA	NA	DES	2	2	2	No	2	0	No	No	0
1576	1555	658+	658+	DES	Mumbai	43	Male	Yes	Some_Higher	No	Yes	Yes	2013	Past Smoker	2.75	39.0	1	2	Yes	3	Yes	Yes	No	No	Yes	3.00	DES	NA	NA	2	2	2	No	2	0	No	No	0
1577	1556	526+	526+	DES	Mumbai	58	Male	No	Some_Higher	No	No	Yes	2013	Non Smoker	3.00	28.0	1	3	No	1	Yes	Yes	No	No	Yes	3.00	DES	NA	NA	2	2	2	No	2	0	No	No	0
1578	1557	681+	681+	DES	Out of Mumbai	49	Male	Yes	None_Little	No	No	No	2012	Non Smoker	3.00	18.0	1	3	No	3	Yes	Yes	No	No	Yes	3.00	DES	NA	NA	2	2	2	No	2	0	No	No	0
1579	1558	624+	624+	BMS	Mumbai	65	Female	No	None_Little	Yes	Yes	No	2013	Non Smoker	2.50	12.0	1	3	No	2	Yes	Yes	Yes	No	Yes	2.50	BMS	NA	NA	2	2	2	No	2	0	No	No	0
1580	1559	718+	718+	DES	Mumbai	58	Male	No	Some_Higher	No	Yes	No	2012	Non Smoker	3.50	40.0	1	3	No	2	Yes	Yes	No	No	Yes	3.50	NA	NA	DES	NA	NA	NA	NA	NA	NA	NA	No	0
1581	1560	555+	555+	DES	Mumbai	70	Male	No	Some_Higher	Yes	No	Yes	2013	Current Smoker	3.50	15.0	1	1	No	3	Yes	Yes	No	No	Yes	3.50	DES	NA	NA	NA	NA	NA	NA	NA	NA	NA	No	0
1582	1561	736+	736+	DES	Mumbai	51	Male	No	Some_Higher	Yes	Yes	Yes	2014	Non Smoker	2.50	52.0	2	3	No	2	Yes	No	No	No	No	2.50	DES	NA	NA	2	2	2	No	2	0	No	No	0
1583	1562	16	16	DES	Out of Mumbai	52	Male	Yes	Some_Higher	No	No	No	2012	Non Smoker	2.25	76.0	2	3	No	1	Yes	Yes	No	No	Yes	2.50	DES	DES	NA	2	2	2	No	1	10	Yes	No	1
1584	1563	183+	183+	DES	Mumbai	68	Male	No	Some_Higher	No	No	No	2015	Non Smoker	3.50	12.0	1	3	No	2	Yes	Yes	No	No	Yes	3.50	DES	NA	NA	2	2	2	No	2	0	No	No	0
1585	1564	587+	587+	BMS	Mumbai	75	Male	Yes	Some_Higher	No	Yes	No	2013	Non Smoker	NA	NA	2	3	No	2	Yes	Yes	No	No	Yes	NA	BMS	DES	NA	NA	NA	NA	NA	NA	NA	NA	No	0
1586	1565	610+	610+	BMS	Mumbai	61	Male	Yes	Some_Higher	Yes	Yes	No	2013	Current Smoker	3.00	40.0	1	1	Yes	1	Yes	Yes	No	No	Yes	3.00	BMS	NA	NA	NA	NA	NA	NA	NA	NA	NA	No	0
1587	1566	705+	705+	BMS	Mumbai	50	Male	Yes	Some_Higher	Yes	No	No	2012	Non Smoker	3.50	23.0	1	3	No	2	Yes	No	No	No	No	3.50	BMS	NA	NA	NA	NA	NA	NA	NA	NA	NA	No	0
1588	1567	183+	183+	DES	Out of Mumbai	54	Male	Yes	None_Little	No	No	No	2014	Non Smoker	2.75	48.0	1	3	No	1	No	No	Yes	No	No	2.75	DES	NA	NA	NA	NA	NA	NA	NA	NA	NA	No	0
1589	1568	187+	187+	DES	Out of Mumbai	65	Female	No	None_Little	No	No	No	2015	Non Smoker	3.00	15.0	2	3	No	2	Yes	Yes	No	No	Yes	3.00	NA	DES	NA	2	2	2	No	2	0	No	No	0
1590	1569	638+	638+	BMS	Mumbai	51	Male	Yes	Some_Higher	No	No	Yes	2013	Non Smoker	3.00	16.0	1	3	No	2	Yes	Yes	No	No	Yes	3.00	NA	NA	BMS	2	2	2	No	2	0	No	No	0
1591	1570	595+	595+	DES	Out of Mumbai	69	Male	No	Some_Higher	Yes	No	No	2013	Non Smoker	2.75	91.0	4	3	No	2	Yes	Yes	No	No	Yes	3.50	DES	NA	DES	NA	NA	NA	NA	NA	NA	NA	No	0
1592	1571	342+	342+	DES	Mumbai	69	Male	No	Some_Higher	Yes	Yes	No	2013	Non Smoker	2.75	81.0	4	3	No	2	Yes	Yes	Yes	No	Yes	3.50	DES	NA	DES	2	2	2	No	2	0	No	No	0
1593	1572	743+	743+	DES	Mumbai	80	Female	No	Some_Higher	Yes	No	No	2012	Non Smoker	3.50	16.0	1	3	No	3	Yes	Yes	No	No	Yes	3.50	DES	NA	NA	2	2	2	No	2	0	No	No	0
1594	1573	528+	528+	DES	Mumbai	65	Female	No	None_Little	Yes	Yes	No	2013	Past Smoker	2.75	41.0	2	2	No	3	Yes	Yes	No	No	Yes	3.00	DES	NA	NA	2	2	2	No	2	0	No	No	0
1595	1574	182+	182+	DES	Mumbai	61	Male	No	Some_Higher	No	Yes	No	2015	Past Smoker	2.50	72.0	2	2	No	3	Yes	Yes	No	No	Yes	3.50	DES	DES	NA	2	2	2	No	2	0	No	No	0
1596	1575	737+	737+	BMS	Mumbai	62	Male	No	None_Little	Yes	Yes	No	2012	Non Smoker	2.50	36.0	2	3	No	3	Yes	No	No	No	No	2.50	BMS	NA	NA	NA	NA	NA	NA	NA	NA	NA	No	0
1597	1576	617+	617+	BMS	Mumbai	54	Male	Yes	Some_Higher	No	No	No	2013	Past Smoker	3.50	24.0	1	2	No	2	Yes	Yes	Yes	No	Yes	3.50	BMS	NA	NA	2	2	2	No	2	0	No	No	0
1598	1577	777+	777+	BMS	Mumbai	50	Male	Yes	Some_Higher	Yes	No	No	2012	Past Smoker	3.50	30.0	1	2	No	3	Yes	Yes	No	No	Yes	3.50	BMS	NA	NA	2	2	2	No	2	0	No	No	0
1599	1578	767+	767+	DES	Mumbai	45	Female	Yes	None_Little	Yes	Yes	No	2012	Non Smoker	3.00	40.0	1	3	No	2	Yes	Yes	No	No	Yes	3.00	DES	NA	NA	2	2	2	No	1	5	No	Yes	0
1600	1579	529+	529+	DES	Mumbai	54	Male	Yes	Some_Higher	No	Yes	No	2013	Non Smoker	3.00	27.0	2	3	No	2	Yes	Yes	No	No	Yes	3.50	DES	NA	NA	2	2	2	No	2	0	No	No	0
1601	1580	683+	683+	BMS	Mumbai	54	Female	No	Some_Higher	No	No	No	2012	Non Smoker	2.25	20.0	1	3	No	2	Yes	Yes	Yes	No	Yes	2.25	NA	NA	BMS	2	2	2	No	2	0	No	No	0
1602	1581	639+	639+	DES	Mumbai	52	Male	Yes	Some_Higher	No	Yes	No	2013	Past Smoker	2.75	69.0	1	2	No	1	Yes	Yes	No	No	Yes	3.00	NA	NA	DES	2	2	2	No	2	0	No	No	0
1603	1582	491+	491+	DES	Mumbai	60	Male	No	Some_Higher	No	Yes	No	2013	Non Smoker	2.75	25.0	1	3	No	2	Yes	Yes	No	No	Yes	2.75	DES	NA	NA	NA	NA	NA	NA	NA	NA	NA	No	0
1604	1583	449+	604+	BMS	Out of Mumbai	75	Female	No	None_Little	No	No	No	2013	Non Smoker	2.75	19.0	1	3	No	2	Yes	Yes	No	No	Yes	2.75	BMS	NA	NA	2	2	2	No	1	10	Yes	No	0
1605	1584	504+	504+	BMS	Out of Mumbai	72	Male	Yes	Some_Higher	Yes	No	No	2013	Non Smoker	2.50	28.0	1	3	No	3	No	No	No	No	No	2.50	NA	NA	BMS	2	2	2	No	2	0	No	No	0
1606	1585	182+	182+	BMS	Mumbai	62	Male	Yes	Some_Higher	Yes	No	No	2015	Non Smoker	2.75	52.0	2	3	No	1	Yes	No	Yes	No	Yes	2.75	BMS	NA	NA	2	2	2	No	2	0	No	No	0
1607	1586	558+	558+	DES	Mumbai	43	Male	Yes	Some_Higher	Yes	No	No	2013	Non Smoker	2.75	66.0	2	3	No	1	Yes	Yes	No	No	Yes	2.75	DES	DES	NA	2	2	2	No	2	0	No	No	0
1608	1587	693+	693+	DES	Mumbai	47	Female	No	Some_Higher	No	Yes	No	2012	Non Smoker	3.00	38.0	1	3	No	3	No	Yes	No	No	No	3.00	NA	NA	DES	2	2	2	No	2	0	No	No	0
1609	1588	735+	735+	DES	Mumbai	59	Female	No	Some_Higher	Yes	No	No	2012	Non Smoker	3.00	24.0	2	3	No	2	Yes	Yes	No	No	Yes	3.50	DES	NA	DES	NA	NA	NA	NA	NA	NA	NA	No	0
1610	1589	559+	559+	DES	Mumbai	70	Male	No	None_Little	No	No	No	2013	Non Smoker	2.50	61.0	2	3	No	2	Yes	Yes	No	No	Yes	3.50	DES	NA	DES	2	2	2	No	2	0	No	No	0
1611	1590	578+	578+	DES	Mumbai	52	Male	Yes	Some_Higher	No	No	No	2013	Past Smoker	2.75	18.0	1	2	Yes	2	Yes	Yes	No	No	Yes	2.75	DES	NA	NA	2	2	2	No	2	0	No	No	0
1612	1591	735+	735+	DES	Mumbai	73	Male	No	None_Little	Yes	Yes	No	2014	Non Smoker	2.25	66.0	3	3	No	2	Yes	No	No	No	No	2.75	DES	DES	NA	2	2	2	No	2	0	No	No	0
1613	1592	515+	515+	BMS	Mumbai	60	Male	Yes	None_Little	No	No	No	2013	Non Smoker	NA	NA	2	3	No	2	Yes	Yes	No	No	Yes	NA	BMS	NA	NA	2	2	2	No	2	0	No	No	0
1614	1593	9	9	BMS	Mumbai	50	Male	Yes	None_Little	Yes	No	No	2013	Past Smoker	2.75	48.0	2	2	No	2	Yes	Yes	No	No	Yes	2.75	NA	BMS	BMS	2	2	2	No	1	10	Yes	No	1
1615	1594	552+	552+	DES	Mumbai	63	Female	No	None_Little	No	Yes	No	2013	Non Smoker	2.75	19.0	1	3	No	2	Yes	Yes	No	No	Yes	2.75	DES	NA	NA	2	2	2	No	2	0	No	No	0
1616	1595	607+	607+	DES	Out of Mumbai	44	Male	Yes	Some_Higher	No	Yes	Yes	2013	Non Smoker	2.50	74.0	2	3	No	3	Yes	Yes	No	No	Yes	2.75	NA	NA	DES	2	2	2	No	1	4	No	No	0
1617	1596	676+	676+	BMS	Mumbai	40	Male	Yes	None_Little	No	Yes	No	2012	Non Smoker	3.50	24.0	1	3	No	2	Yes	Yes	No	No	Yes	3.50	NA	NA	BMS	2	2	2	No	2	0	No	No	0
1618	1597	702+	702+	BMS	Mumbai	70	Male	No	None_Little	Yes	Yes	No	2012	Non Smoker	3.00	24.0	1	3	No	2	Yes	Yes	No	No	Yes	3.00	BMS	NA	NA	NA	NA	NA	NA	NA	NA	NA	No	0
1619	1598	694+	694+	BMS	Mumbai	65	Male	No	None_Little	Yes	Yes	No	2012	Non Smoker	2.25	32.0	2	3	Yes	2	No	No	No	Yes	No	2.75	NA	BMS	BMS	1	2	2	No	1	4	No	No	0
1620	1599	757+	757+	BMS	Mumbai	54	Female	No	None_Little	No	Yes	Yes	2012	Non Smoker	2.75	35.0	2	3	No	2	Yes	No	No	No	No	3.50	NA	BMS	BMS	2	2	2	No	2	0	No	No	0
1621	1600	772+	772+	BMS	Mumbai	50	Male	Yes	None_Little	No	No	No	2012	Non Smoker	3.00	30.0	1	3	No	3	Yes	Yes	No	No	Yes	3.00	BMS	NA	NA	2	2	2	No	2	0	No	No	0
1622	1601	598+	598+	DES	Out of Mumbai	32	Male	Yes	Some_Higher	No	No	No	2013	Past Smoker	3.50	19.0	1	2	Yes	2	Yes	Yes	No	No	Yes	3.50	NA	NA	DES	2	2	2	No	2	0	No	No	0
1623	1602	744+	744+	BMS	Mumbai	57	Male	Yes	Some_Higher	No	No	No	2012	Past Smoker	2.75	64.0	1	2	No	3	Yes	Yes	No	No	Yes	2.75	BMS	NA	NA	2	2	2	No	2	0	No	No	0
1624	1603	624+	624+	DES	Mumbai	58	Male	Yes	None_Little	No	No	No	2013	Past Smoker	2.50	38.0	1	2	No	2	Yes	Yes	No	No	Yes	2.50	NA	NA	DES	2	2	2	No	2	0	No	No	0
1625	1604	676+	676+	BMS	Mumbai	60	Male	No	None_Little	No	No	No	2012	Non Smoker	3.00	12.0	1	3	No	3	Yes	Yes	No	No	Yes	3.00	BMS	NA	NA	2	2	2	No	2	0	No	No	0
1626	1605	779+	779+	BMS	Out of Mumbai	43	Male	Yes	Some_Higher	No	No	Yes	2012	Non Smoker	3.00	29.0	2	3	No	2	Yes	Yes	No	No	Yes	3.50	BMS	BMS	NA	2	2	2	No	2	0	No	No	0
1627	1606	409+	409+	DES	Mumbai	53	Male	No	Some_Higher	No	Yes	No	2013	Non Smoker	3.50	13.0	1	3	No	2	Yes	Yes	Yes	No	Yes	3.50	DES	NA	NA	2	2	2	No	2	0	No	No	0
1628	1607	571+	571+	DES	Mumbai	75	Male	No	Some_Higher	No	No	Yes	2013	Past Smoker	2.25	46.0	2	2	Yes	2	Yes	Yes	No	No	Yes	2.50	DES	DES	NA	2	2	2	No	2	0	No	No	0
1629	1608	768+	768+	DES	Mumbai	67	Male	Yes	Some_Higher	Yes	Yes	No	2012	Non Smoker	3.00	28.0	1	3	No	3	Yes	Yes	No	No	Yes	3.00	DES	NA	NA	2	2	2	No	2	0	No	No	0
1630	1609	634+	634+	BMS	Out of Mumbai	68	Male	No	Some_Higher	No	No	No	2013	Non Smoker	2.75	58.0	3	3	No	2	Yes	Yes	No	No	Yes	3.00	BMS	NA	BMS	2	2	2	No	2	0	No	No	0
1631	1610	549+	549+	DES	Mumbai	60	Male	Yes	Some_Higher	Yes	Yes	No	2013	Non Smoker	NA	NA	NA	3	No	2	Yes	No	No	No	No	NA	NA	NA	DES	2	2	2	No	2	0	No	No	0
1632	1611	41	41	DES	Mumbai	74	Male	Yes	Some_Higher	No	No	No	2013	Non Smoker	2.75	38.0	2	3	No	1	Yes	Yes	No	No	Yes	2.75	DES	NA	DES	2	2	2	No	1	10	Yes	No	1
1633	1612	741+	741+	DES	Out of Mumbai	38	Male	Yes	Some_Higher	Yes	Yes	Yes	2012	Non Smoker	3.00	38.0	1	3	No	3	No	Yes	No	No	No	3.00	DES	NA	NA	2	2	2	No	2	0	No	No	0
1634	1613	548+	548+	DES	Mumbai	40	Male	Yes	Some_Higher	Yes	Yes	No	2013	Current Smoker	3.00	18.0	1	1	No	2	Yes	No	Yes	No	Yes	3.00	DES	NA	NA	2	2	2	No	2	0	No	No	0
1635	1614	720+	720+	DES	Out of Mumbai	54	Male	No	Some_Higher	No	No	No	2012	Non Smoker	2.50	48.0	2	3	No	3	Yes	No	Yes	No	Yes	2.50	DES	NA	DES	2	2	2	No	2	0	No	No	0
1636	1615	514+	514+	DES	Out of Mumbai	65	Male	No	None_Little	Yes	Yes	No	2013	Past Smoker	2.75	51.0	2	2	No	2	Yes	No	No	No	No	3.50	DES	DES	NA	2	2	2	No	2	0	No	No	0
1637	1616	1108+	1108+	DES	Mumbai	48	Male	No	Some_Higher	Yes	Yes	Yes	2013	Non Smoker	2.50	79.0	3	3	No	2	Yes	Yes	No	No	Yes	3.50	DES	DES	DES	2	2	2	No	2	0	No	No	0
1638	1617	588+	588+	DES	Mumbai	52	Male	No	Some_Higher	No	No	No	2013	Current Smoker	2.75	28.0	1	1	No	2	Yes	No	No	No	No	2.75	NA	NA	DES	2	2	2	No	2	0	No	No	0
1639	1618	677+	677+	BMS	Mumbai	40	Female	No	None_Little	No	Yes	Yes	2012	Non Smoker	2.75	32.0	2	3	No	2	Yes	Yes	No	No	Yes	3.00	BMS	NA	BMS	2	2	2	No	1	6	No	Yes	0
1640	1619	387+	387+	BMS	Out of Mumbai	61	Female	Yes	None_Little	No	No	Yes	2013	Non Smoker	2.50	17.0	2	3	No	2	Yes	Yes	No	No	Yes	2.50	BMS	BMS	NA	NA	NA	NA	NA	NA	NA	NA	No	0
1641	1620	183+	183+	DES	Mumbai	69	Male	No	None_Little	Yes	Yes	No	2015	Non Smoker	2.50	36.0	2	3	No	2	Yes	No	Yes	No	Yes	3.00	NA	DES	DES	2	2	2	No	2	0	No	No	0
1642	1621	633+	633+	BMS	Mumbai	40	Male	Yes	Some_Higher	No	No	No	2013	Non Smoker	3.00	15.0	1	3	Yes	2	Yes	Yes	No	No	Yes	3.00	BMS	NA	NA	2	2	2	No	2	0	No	No	0
1643	1622	562+	562+	BMS	Out of Mumbai	57	Male	Yes	Some_Higher	No	Yes	No	2013	Past Smoker	3.00	13.0	1	2	No	2	Yes	No	Yes	No	Yes	3.00	BMS	NA	NA	2	2	2	No	2	0	No	No	0
1644	1623	668+	668+	DES	Mumbai	48	Female	No	Some_Higher	No	No	No	2012	Non Smoker	3.50	24.0	1	3	No	2	Yes	No	No	No	No	3.50	DES	NA	NA	NA	NA	NA	NA	NA	NA	NA	No	0
1645	1624	1124+	638+	BMS	Out of Mumbai	62	Female	No	Some_Higher	No	Yes	No	2013	Non Smoker	3.00	16.0	1	3	No	2	Yes	Yes	No	No	Yes	3.00	BMS	NA	NA	1	1	1	Yes	1	3	No	No	0
1646	1625	378+	378+	BMS	Mumbai	59	Male	Yes	Some_Higher	No	No	No	2013	Non Smoker	2.50	13.0	1	3	No	2	Yes	Yes	No	No	Yes	2.50	NA	BMS	NA	NA	NA	NA	NA	NA	NA	NA	No	0
1647	1626	813+	813+	BMS	Out of Mumbai	70	Male	No	None_Little	Yes	Yes	No	2012	Past Smoker	2.75	30.0	2	2	No	3	Yes	Yes	No	No	Yes	3.00	BMS	BMS	NA	2	2	2	No	2	0	No	No	0
1648	1627	657+	657+	BMS	Mumbai	56	Male	Yes	Some_Higher	No	No	No	2013	Non Smoker	3.50	24.0	1	3	No	3	Yes	No	No	No	No	3.50	BMS	NA	NA	2	2	2	No	2	0	No	No	0
1649	1628	713+	713+	DES	Mumbai	42	Male	Yes	Some_Higher	No	No	No	2012	Non Smoker	3.00	38.0	1	3	No	2	Yes	No	Yes	No	Yes	3.00	NA	DES	NA	NA	NA	NA	NA	NA	NA	NA	No	0
1650	1629	756+	756+	BMS	Mumbai	50	Male	No	Some_Higher	Yes	Yes	No	2012	Non Smoker	2.75	15.0	1	3	No	3	Yes	No	No	No	No	2.75	NA	NA	BMS	2	2	2	No	2	0	No	No	0
1651	1630	743+	743+	DES	Mumbai	65	Male	No	None_Little	No	Yes	No	2013	Past Smoker	2.50	76.0	2	2	Yes	3	Yes	Yes	No	No	Yes	3.00	DES	NA	NA	2	2	2	No	2	0	No	No	0
1652	1631	758+	758+	DES	Mumbai	65	Male	No	None_Little	No	No	No	2012	Non Smoker	2.50	36.0	1	3	No	2	Yes	Yes	No	No	Yes	3.00	DES	NA	NA	NA	NA	NA	NA	NA	NA	NA	No	0
1653	1632	719+	719+	DES	Mumbai	58	Male	Yes	Some_Higher	No	No	No	2012	Non Smoker	3.50	23.0	1	3	Yes	3	Yes	Yes	No	No	Yes	3.50	NA	DES	NA	2	2	2	No	2	0	No	No	0
1654	1633	221+	221+	DES	Out of Mumbai	61	Female	No	None_Little	Yes	No	No	2014	Non Smoker	2.25	42.0	2	3	No	3	Yes	Yes	No	Yes	Yes	2.75	DES	DES	NA	NA	NA	NA	NA	NA	NA	NA	No	0
1655	1634	708+	708+	BMS	Mumbai	63	Male	No	Some_Higher	Yes	Yes	No	2012	Non Smoker	2.50	14.0	1	3	No	3	Yes	Yes	No	No	Yes	2.50	NA	BMS	NA	2	2	2	No	2	0	No	No	0
1656	1635	647+	647+	DES	Mumbai	60	Male	Yes	Some_Higher	Yes	No	No	2013	Non Smoker	2.50	13.0	1	3	No	1	Yes	Yes	No	Yes	Yes	2.50	NA	NA	DES	2	2	2	No	2	0	No	No	0
1657	1636	184+	184+	DES	Mumbai	37	Male	Yes	Some_Higher	Yes	No	No	2015	Non Smoker	3.00	36.0	2	3	No	3	Yes	Yes	No	No	Yes	3.50	NA	NA	DES	1	2	2	No	1	5	No	Yes	0
1658	1637	452+	452+	DES	Mumbai	58	Female	No	None_Little	Yes	Yes	No	2012	Non Smoker	3.50	19.0	1	3	No	3	Yes	Yes	No	No	Yes	3.50	DES	NA	NA	2	2	2	No	2	0	No	No	0
1659	1638	589+	589+	DES	Mumbai	48	Male	No	Some_Higher	No	No	No	2013	Past Smoker	2.50	16.0	1	2	No	3	Yes	Yes	No	No	Yes	2.50	DES	NA	NA	1	2	2	No	1	5	No	Yes	0
1660	1639	671+	345	DES	Mumbai	60	Female	No	None_Little	Yes	Yes	No	2012	Non Smoker	2.75	13.0	1	3	No	2	Yes	Yes	No	No	Yes	2.75	DES	NA	NA	2	1	1	Yes	1	7	No	Yes	0
1661	1640	678+	678+	DES	Mumbai	47	Female	No	None_Little	Yes	No	No	2012	Non Smoker	4.00	24.0	1	3	No	3	Yes	Yes	No	No	Yes	4.00	NA	NA	DES	2	2	2	No	2	0	No	No	0
1662	1641	711+	711+	BMS	Mumbai	70	Male	Yes	None_Little	No	No	No	2012	Past Smoker	3.50	28.0	1	2	Yes	2	Yes	No	No	No	No	3.50	BMS	NA	NA	1	2	2	No	2	0	No	No	0
1663	1642	645+	645+	DES	Mumbai	54	Male	No	Some_Higher	No	No	No	2012	Non Smoker	3.50	18.0	1	3	No	2	Yes	Yes	No	No	Yes	3.50	DES	NA	NA	2	2	2	No	2	0	No	No	0
1664	1643	788+	788+	DES	Mumbai	57	Male	No	Some_Higher	Yes	No	Yes	2012	Non Smoker	2.25	66.0	3	3	No	2	Yes	Yes	No	No	Yes	3.00	DES	DES	NA	2	2	2	No	1	6	No	Yes	0
1665	1644	590+	590+	BMS	Mumbai	55	Male	Yes	None_Little	No	No	Yes	2013	Non Smoker	3.50	18.0	1	3	No	2	Yes	Yes	No	No	Yes	3.50	NA	NA	BMS	2	2	2	No	2	0	No	No	0
1666	1645	492+	492+	DES	Mumbai	54	Male	Yes	Some_Higher	Yes	Yes	No	2013	Non Smoker	4.00	48.0	1	3	Yes	3	Yes	No	No	No	No	4.00	NA	NA	DES	2	2	2	No	2	0	No	No	0
1667	1646	714+	714+	BMS	Mumbai	37	Male	Yes	Some_Higher	No	Yes	No	2012	Past Smoker	2.25	36.0	2	2	No	1	Yes	Yes	No	No	Yes	3.50	BMS	BMS	NA	2	2	2	No	2	0	No	No	0
1668	1647	142+	142+	DES	Out of Mumbai	62	Male	Yes	Some_Higher	Yes	No	No	2014	Current Smoker	2.75	38.0	2	1	No	1	Yes	No	No	No	No	2.75	DES	NA	NA	2	2	2	No	2	0	No	No	0
1669	1648	528+	528+	BMS	Out of Mumbai	70	Male	No	Some_Higher	Yes	Yes	No	2013	Non Smoker	3.00	56.0	1	3	Yes	3	Yes	Yes	No	No	Yes	3.00	BMS	NA	NA	2	2	2	No	2	0	No	No	0
1670	1649	191+	191+	DES	Out of Mumbai	65	Male	Yes	Some_Higher	No	No	No	2015	Current Smoker	2.25	48.0	2	1	No	2	Yes	No	Yes	No	Yes	2.50	DES	NA	NA	2	2	2	No	2	0	No	No	0
1671	1650	816+	816+	BMS	Out of Mumbai	60	Female	No	None_Little	No	No	No	2012	Current Smoker	2.50	32.0	NA	1	No	3	Yes	Yes	No	No	Yes	2.75	BMS	NA	NA	2	2	2	No	2	0	No	No	0
1672	1651	604+	604+	BMS	Out of Mumbai	45	Female	No	None_Little	No	No	No	2013	Past Smoker	2.00	80.0	3	2	No	2	Yes	Yes	No	No	Yes	2.50	BMS	BMS	BMS	2	2	2	No	2	0	No	No	0
1673	1652	93	93	DES	Out of Mumbai	63	Male	Yes	Some_Higher	Yes	No	No	2014	Non Smoker	2.50	60.0	2	3	No	2	Yes	Yes	No	No	Yes	2.50	DES	DES	NA	2	2	2	No	1	10	Yes	No	1
1674	1653	562+	562+	DES	Out of Mumbai	52	Female	Yes	Some_Higher	No	No	No	2013	Non Smoker	3.00	19.0	1	3	No	3	Yes	Yes	No	No	Yes	3.00	NA	NA	DES	2	2	2	No	2	0	No	No	0
1675	1654	264+	264+	DES	Out of Mumbai	65	Female	No	None_Little	Yes	No	No	2014	Past Smoker	2.75	90.0	3	2	No	2	Yes	Yes	No	No	Yes	3.00	DES	DES	NA	NA	NA	NA	NA	NA	NA	NA	No	0
1676	1655	390+	390+	DES	Out of Mumbai	55	Male	No	Some_Higher	No	No	No	2014	Past Smoker	3.00	30.0	1	2	No	2	No	No	No	No	No	3.00	NA	NA	DES	2	2	2	No	2	0	No	No	0
1677	1656	586+	586+	BMS	Out of Mumbai	60	Male	Yes	None_Little	No	No	No	2013	Non Smoker	4.00	20.0	1	3	No	2	Yes	Yes	No	No	Yes	4.00	BMS	NA	NA	2	2	2	No	2	0	No	No	0
1678	1657	730+	730+	DES	Out of Mumbai	41	Male	Yes	None_Little	No	No	No	2014	Past Smoker	2.50	53.0	2	2	No	2	Yes	Yes	No	No	Yes	2.75	NA	DES	DES	2	2	2	No	2	0	No	No	0
1679	1658	281+	281+	DES	Out of Mumbai	57	Male	No	Some_Higher	No	Yes	No	2014	Non Smoker	3.00	40.0	1	3	No	2	Yes	Yes	No	No	Yes	3.00	DES	NA	NA	2	2	2	No	2	0	No	No	0
1680	1659	742+	742+	DES	Out of Mumbai	69	Male	No	Some_Higher	Yes	Yes	No	2014	Non Smoker	3.00	30.0	1	3	No	2	Yes	Yes	No	No	Yes	3.00	DES	NA	NA	2	2	2	No	2	0	No	No	0
1681	1660	791+	791+	BMS	Out of Mumbai	40	Male	Yes	Some_Higher	No	No	No	2012	Non Smoker	2.75	33.0	1	3	No	2	No	No	No	No	No	2.75	NA	BMS	NA	NA	NA	NA	NA	NA	NA	NA	No	0
1682	1661	223+	223+	BMS	Out of Mumbai	55	Male	Yes	Some_Higher	No	No	Yes	2014	Past Smoker	2.75	52.0	2	2	Yes	2	Yes	Yes	No	No	Yes	3.00	BMS	DES	NA	2	2	2	No	2	0	No	No	0
1683	1662	577+	577+	BMS	Out of Mumbai	58	Male	Yes	Some_Higher	Yes	No	No	2013	Non Smoker	3.50	13.0	1	3	No	2	Yes	Yes	No	No	Yes	3.50	NA	NA	BMS	2	2	2	No	2	0	No	No	0
1684	1663	200+	200+	DES	Out of Mumbai	62	Male	Yes	Some_Higher	No	Yes	No	2015	Non Smoker	2.25	42.0	2	3	No	3	Yes	No	No	No	No	3.50	NA	DES	DES	2	2	2	No	2	0	No	No	0
1685	1664	521+	521+	BMS	Out of Mumbai	62	Female	No	None_Little	Yes	No	No	2013	Non Smoker	2.75	36.0	1	3	No	2	Yes	Yes	No	No	Yes	3.00	NA	NA	BMS	2	2	2	No	2	0	No	No	0
1686	1665	588+	588+	DES	Out of Mumbai	51	Male	Yes	Some_Higher	Yes	Yes	No	2013	Past Smoker	2.75	24.0	1	2	Yes	2	Yes	Yes	No	No	Yes	2.75	DES	NA	NA	2	2	2	No	2	0	No	No	0
1687	1666	714+	714+	BMS	Out of Mumbai	62	Male	Yes	Some_Higher	No	Yes	No	2014	Non Smoker	2.50	33.0	2	3	No	2	Yes	Yes	No	No	Yes	2.75	BMS	BMS	NA	2	2	2	No	2	0	No	No	0
1688	1667	742+	742+	DES	Out of Mumbai	57	Female	No	None_Little	Yes	Yes	No	2014	Non Smoker	2.75	18.0	1	3	No	3	Yes	Yes	No	No	Yes	2.75	DES	NA	NA	2	2	2	No	2	0	No	No	0
1689	1668	754+	754+	BMS	Out of Mumbai	60	Male	No	None_Little	No	Yes	No	2012	Non Smoker	3.00	10.0	1	3	No	3	Yes	Yes	No	No	Yes	3.00	BMS	NA	NA	2	2	2	No	2	0	No	No	0
1690	1669	211+	211+	DES	Out of Mumbai	52	Female	No	Some_Higher	No	Yes	Yes	2014	Non Smoker	2.25	64.0	2	3	No	2	Yes	No	Yes	No	Yes	2.50	DES	NA	DES	2	2	2	No	2	0	No	No	0
1691	1670	178+	178+	DES	Out of Mumbai	85	Female	No	Some_Higher	No	Yes	No	2014	Current Smoker	2.75	52.0	1	1	No	2	Yes	Yes	No	No	Yes	3.00	NA	NA	DES	2	2	2	No	2	0	No	No	0
1693	1671	348+	348+	DES	Out of Mumbai	69	Male	No	Some_Higher	No	No	No	2014	Non Smoker	3.00	44.0	2	3	Yes	2	No	No	No	No	No	3.00	DES	DES	NA	2	2	2	No	1	2	No	No	0
1694	1672	656+	656+	BMS	Out of Mumbai	53	Male	Yes	None_Little	No	No	No	2013	Non Smoker	4.00	15.0	1	3	No	3	Yes	Yes	No	No	Yes	4.00	NA	NA	BMS	2	2	2	No	2	0	No	No	0
1695	1673	189+	189+	BMS	Out of Mumbai	60	Male	No	None_Little	No	No	Yes	2014	Past Smoker	3.50	46.0	2	2	No	1	Yes	Yes	Yes	No	Yes	4.00	BMS	NA	BMS	2	2	2	No	2	0	No	No	0
1696	1674	603+	603+	BMS	Out of Mumbai	55	Male	No	None_Little	No	No	No	2013	Non Smoker	3.00	20.0	1	3	No	2	Yes	Yes	No	No	Yes	3.00	BMS	NA	NA	2	2	2	No	1	4	No	No	0
1698	1675	514+	514+	BMS	Out of Mumbai	60	Male	Yes	None_Little	No	No	No	2013	Non Smoker	3.50	15.0	1	3	No	2	Yes	Yes	No	No	Yes	3.50	BMS	NA	NA	2	2	2	No	2	0	No	No	0
1699	1676	219+	219+	BMS	Out of Mumbai	72	Male	No	Some_Higher	Yes	No	No	2015	Non Smoker	2.50	30.0	2	3	No	1	Yes	Yes	No	No	Yes	3.50	BMS	NA	NA	2	2	2	No	1	6	No	Yes	0
1700	1677	182+	182+	DES	Out of Mumbai	53	Female	No	Some_Higher	Yes	No	Yes	2014	Non Smoker	2.50	20.0	2	3	No	2	Yes	Yes	No	No	Yes	3.00	DES	NA	NA	2	2	2	No	2	0	No	No	0
1701	1678	712+	712+	BMS	Out of Mumbai	75	Male	Yes	None_Little	No	Yes	No	2012	Past Smoker	2.50	88.0	3	2	No	1	Yes	Yes	No	No	Yes	3.00	NA	NA	BMS	2	2	2	No	2	0	No	No	0
1702	1679	185+	185+	BMS	Out of Mumbai	58	Male	No	Some_Higher	No	No	No	2015	Past Smoker	2.50	69.0	3	2	No	1	Yes	Yes	No	No	Yes	3.50	BMS	BMS	NA	2	2	2	No	2	0	No	No	0
1703	1680	185+	185+	DES	Mumbai	68	Female	No	None_Little	Yes	Yes	No	2015	Non Smoker	2.50	72.0	3	3	No	1	No	No	No	No	No	2.75	DES	DES	NA	2	2	2	No	1	8	Yes	No	0
1704	1681	400+	400+	BMS	Out of Mumbai	50	Male	Yes	None_Little	No	No	No	2013	Past Smoker	2.50	24.0	1	2	No	1	Yes	Yes	No	No	Yes	2.50	BMS	NA	NA	2	2	2	No	2	0	No	No	0
1705	1682	728+	728+	DES	Out of Mumbai	58	Male	Yes	None_Little	No	No	No	2014	Non Smoker	3.00	12.0	1	3	No	3	No	Yes	Yes	No	No	3.00	NA	NA	DES	2	2	2	No	2	0	No	No	0
1706	1683	572+	572+	BMS	Out of Mumbai	65	Male	No	Some_Higher	Yes	Yes	No	2013	Non Smoker	3.00	42.0	2	3	No	3	Yes	Yes	No	No	Yes	4.00	NA	NA	BMS	2	2	2	No	2	0	No	No	0
1707	1684	252+	252+	DES	Out of Mumbai	63	Male	No	Some_Higher	No	Yes	No	2014	Non Smoker	3.00	54.0	2	3	Yes	2	Yes	Yes	No	No	Yes	3.00	NA	NA	DES	2	2	2	No	2	0	No	No	0
1708	1685	271+	271+	BMS	Out of Mumbai	55	Male	Yes	Some_Higher	Yes	Yes	No	2014	Non Smoker	3.00	45.0	2	3	No	2	Yes	Yes	No	No	Yes	3.50	DES	NA	BMS	NA	NA	NA	NA	NA	NA	NA	No	0
1709	1686	188+	188+	BMS	Out of Mumbai	50	Female	No	None_Little	Yes	No	No	2015	Non Smoker	2.75	15.0	1	3	No	1	No	No	No	No	No	2.75	BMS	NA	NA	2	2	2	No	2	0	No	No	0
1710	1687	735+	735+	BMS	Out of Mumbai	53	Male	Yes	None_Little	No	Yes	Yes	2012	Non Smoker	3.00	23.0	1	3	No	2	No	No	No	No	No	3.00	BMS	NA	NA	2	2	2	No	2	0	No	No	0
1711	1688	584+	584+	BMS	Out of Mumbai	50	Male	Yes	None_Little	Yes	No	No	2013	Current Smoker	2.75	48.0	2	1	No	2	Yes	Yes	No	No	Yes	2.75	NA	NA	BMS	2	2	2	No	2	0	No	No	0
1712	1689	270+	270+	BMS	Out of Mumbai	47	Male	Yes	Some_Higher	No	Yes	No	2014	Past Smoker	3.00	28.0	1	2	No	2	Yes	Yes	No	No	Yes	3.00	NA	BMS	NA	2	2	2	No	1	3	No	No	0
1713	1690	349+	349+	BMS	Out of Mumbai	40	Male	Yes	Some_Higher	Yes	Yes	Yes	2013	Non Smoker	3.00	46.0	2	3	No	2	Yes	Yes	No	No	Yes	3.50	NA	NA	BMS	2	2	2	No	2	0	No	No	0
1714	1691	747+	747+	BMS	Out of Mumbai	71	Female	No	None_Little	Yes	No	No	2014	Non Smoker	2.50	50.0	2	3	No	2	Yes	Yes	No	No	Yes	2.50	BMS	BMS	NA	2	2	2	No	2	0	No	No	0
1715	1692	621+	621+	BMS	Out of Mumbai	65	Male	No	None_Little	Yes	No	No	2013	Non Smoker	3.00	18.0	1	3	No	2	Yes	Yes	No	No	Yes	3.00	BMS	NA	NA	2	2	2	No	2	0	No	No	0
1716	1693	376+	376+	BMS	Out of Mumbai	53	Male	Yes	Some_Higher	No	No	No	2014	Non Smoker	2.50	72.0	3	3	No	2	No	Yes	No	No	No	3.50	BMS	NA	NA	2	2	2	No	2	0	No	No	0
1717	1694	173+	173+	DES	Out of Mumbai	60	Female	No	Some_Higher	No	No	No	2014	Non Smoker	3.00	32.0	1	3	No	2	No	No	No	No	No	3.50	NA	NA	DES	2	2	NA	NA	2	0	No	No	0
1718	1695	672+	672+	BMS	Out of Mumbai	48	Female	No	None_Little	No	No	No	2012	Non Smoker	2.75	20.0	1	3	No	2	Yes	Yes	No	No	Yes	2.75	BMS	NA	NA	2	2	2	No	2	0	No	No	0
1719	1696	347+	347+	DES	Out of Mumbai	65	Male	No	Some_Higher	Yes	No	No	2014	Non Smoker	3.00	51.0	2	3	No	1	Yes	No	No	No	No	3.50	DES	NA	DES	2	2	2	No	2	0	No	No	0
1720	1697	189+	189+	DES	Out of Mumbai	64	Male	Yes	None_Little	Yes	Yes	No	2015	Non Smoker	3.00	86.0	3	3	No	2	Yes	No	Yes	No	Yes	3.00	NA	DES	DES	2	2	2	No	2	0	No	No	0
1721	1698	508+	508+	BMS	Out of Mumbai	64	Female	No	None_Little	Yes	No	No	2013	Non Smoker	2.50	10.0	1	3	No	2	Yes	Yes	No	No	Yes	2.50	NA	BMS	NA	NA	NA	NA	NA	NA	NA	NA	No	0
1722	1699	185+	185+	BMS	Out of Mumbai	66	Female	No	None_Little	No	Yes	Yes	2015	Past Smoker	2.75	31.0	2	2	No	2	No	No	Yes	No	No	3.50	DES	BMS	NA	2	2	2	No	2	0	No	No	0
1723	1700	186+	186+	DES	Out of Mumbai	53	Male	Yes	Some_Higher	Yes	Yes	No	2015	Non Smoker	2.50	36.0	2	3	No	1	Yes	Yes	No	No	Yes	2.75	DES	DES	NA	2	2	2	No	1	0	No	No	0
1724	1701	197+	197+	BMS	Out of Mumbai	70	Male	No	None_Little	Yes	No	No	2014	Non Smoker	3.00	38.0	1	3	No	2	Yes	Yes	No	No	Yes	3.00	NA	NA	BMS	2	2	2	No	2	0	No	No	0
1725	1702	338+	338+	DES	Out of Mumbai	49	Female	No	None_Little	Yes	No	No	2013	Non Smoker	2.50	10.0	1	3	No	1	Yes	Yes	No	No	Yes	2.50	NA	DES	NA	NA	NA	NA	NA	NA	NA	NA	No	0
1726	1703	586+	586+	DES	Out of Mumbai	49	Female	No	None_Little	Yes	No	No	2013	Non Smoker	2.50	16.0	1	3	No	2	Yes	Yes	No	No	Yes	2.50	NA	DES	NA	NA	NA	NA	NA	NA	NA	NA	No	0
1727	1704	581+	581+	DES	Out of Mumbai	49	Male	Yes	Some_Higher	No	Yes	No	2013	Non Smoker	2.75	29.0	1	3	No	2	No	Yes	No	No	No	2.75	DES	NA	NA	2	2	2	No	2	0	No	No	0
1728	1705	771+	771+	BMS	Out of Mumbai	62	Male	No	None_Little	No	Yes	No	2012	Non Smoker	2.75	19.0	1	3	Yes	1	Yes	No	No	No	No	2.75	BMS	NA	NA	2	2	2	No	2	0	No	No	0
1729	1706	191+	191+	DES	Out of Mumbai	50	Male	Yes	None_Little	No	No	Yes	2015	Non Smoker	2.25	44.0	3	3	No	2	Yes	Yes	No	No	Yes	3.00	DES	NA	DES	2	2	2	No	2	0	No	No	0
1730	1707	523+	523+	BMS	Out of Mumbai	45	Male	Yes	Some_Higher	No	Yes	No	2013	Non Smoker	3.50	45.0	2	3	No	3	No	No	No	No	No	4.00	BMS	BMS	NA	2	2	2	No	2	0	No	No	0
1731	1708	788+	788+	BMS	Out of Mumbai	60	Male	Yes	None_Little	No	No	No	2012	Current Smoker	2.75	56.0	2	1	No	3	Yes	Yes	No	No	Yes	3.00	BMS	NA	NA	2	2	2	No	2	0	No	No	0
1732	1709	569+	569+	BMS	Out of Mumbai	55	Male	Yes	Some_Higher	No	No	Yes	2013	Non Smoker	2.75	38.0	1	3	No	3	Yes	Yes	No	No	Yes	2.75	BMS	NA	NA	2	2	2	No	2	0	No	No	0
1733	1710	153+	153+	BMS	Mumbai	60	Male	Yes	Some_Higher	No	No	No	2014	Non Smoker	2.50	48.0	2	3	No	2	Yes	Yes	No	No	Yes	3.00	DES	NA	BMS	2	2	2	No	2	0	No	No	0
1734	1711	768+	768+	DES	Out of Mumbai	36	Male	Yes	Some_Higher	No	No	Yes	2012	Past Smoker	NA	NA	1	2	No	3	No	Yes	No	No	No	NA	NA	NA	DES	2	2	2	No	2	0	No	No	0
1735	1712	187+	187+	BMS	Out of Mumbai	60	Female	No	None_Little	Yes	Yes	No	2015	Non Smoker	3.50	25.0	1	3	No	1	Yes	Yes	No	No	Yes	3.50	NA	BMS	NA	2	2	2	No	2	0	No	No	0
1736	1713	624+	624+	BMS	Out of Mumbai	68	Female	No	None_Little	Yes	Yes	No	2013	Non Smoker	4.00	38.0	1	3	No	2	No	No	No	No	No	4.00	NA	NA	BMS	2	2	2	No	2	0	No	No	0
1737	1714	546+	546+	BMS	Out of Mumbai	52	Male	No	None_Little	Yes	No	Yes	2014	Past Smoker	2.75	48.0	2	2	No	2	Yes	Yes	No	No	Yes	2.75	DES	NA	BMS	2	2	2	No	2	0	No	No	0
1738	1715	814+	814+	BMS	Out of Mumbai	57	Male	No	Some_Higher	No	No	Yes	2012	Non Smoker	2.50	16.0	1	3	No	2	Yes	Yes	No	No	Yes	2.50	NA	NA	BMS	2	2	2	No	2	0	No	No	0
1739	1716	182+	182+	DES	Out of Mumbai	30	Male	Yes	Some_Higher	No	No	Yes	2015	Non Smoker	2.75	16.0	1	3	No	2	Yes	Yes	No	No	Yes	2.75	DES	NA	NA	2	2	2	No	2	0	No	No	0
1740	1717	183+	183+	DES	Out of Mumbai	63	Male	Yes	None_Little	Yes	No	No	2015	Non Smoker	2.75	24.0	1	3	No	3	Yes	No	Yes	No	Yes	2.75	NA	NA	DES	2	2	2	No	1	4	No	No	0
1741	1718	182+	182+	DES	Out of Mumbai	61	Male	No	Some_Higher	No	Yes	No	2015	Current Smoker	2.75	30.0	2	1	No	2	Yes	Yes	No	No	Yes	18.00	NA	NA	DES	2	2	2	No	2	0	No	No	0
1742	1719	266+	266+	DES	Out of Mumbai	69	Male	No	None_Little	Yes	Yes	No	2014	Non Smoker	2.50	46.0	2	3	No	2	Yes	Yes	No	No	Yes	2.50	DES	NA	NA	NA	NA	NA	NA	NA	NA	NA	No	0
1743	1720	718+	718+	BMS	Out of Mumbai	51	Female	No	None_Little	Yes	No	No	2014	Non Smoker	2.25	80.0	3	3	No	2	Yes	Yes	No	No	Yes	2.75	BMS	BMS	NA	2	2	2	No	1	4	No	No	0
1744	1721	193+	193+	DES	Out of Mumbai	42	Male	Yes	None_Little	Yes	No	No	2015	Current Smoker	3.00	12.0	1	1	No	2	Yes	Yes	No	No	Yes	3.00	DES	NA	NA	2	2	2	No	1	4	No	No	0
1745	1722	527+	527+	BMS	Out of Mumbai	65	Female	No	None_Little	No	No	No	2013	Non Smoker	3.00	13.0	1	3	No	2	Yes	Yes	No	No	Yes	3.00	BMS	NA	NA	NA	NA	NA	NA	NA	NA	NA	No	0
1746	1723	183+	183+	DES	Out of Mumbai	68	Male	Yes	Some_Higher	No	No	No	2015	Non Smoker	2.75	28.0	1	3	No	1	No	No	Yes	No	No	2.75	DES	NA	NA	2	2	2	No	2	0	No	No	0
1747	1724	634+	634+	BMS	Out of Mumbai	59	Male	No	Some_Higher	No	No	No	2013	Non Smoker	3.00	38.0	1	3	No	2	Yes	No	Yes	No	Yes	3.00	NA	NA	BMS	2	2	2	No	2	0	No	No	0
1748	1725	541+	541+	BMS	Out of Mumbai	50	Female	No	Some_Higher	Yes	No	No	2013	Non Smoker	2.75	67.0	3	3	No	1	Yes	Yes	No	No	Yes	3.50	BMS	NA	DES	2	2	2	No	2	0	No	No	0
1749	1726	178+	178+	DES	Out of Mumbai	65	Male	No	None_Little	Yes	Yes	No	2014	Non Smoker	2.75	48.0	2	3	No	2	No	No	No	No	No	3.00	NA	NA	DES	2	2	2	No	1	3	No	No	0
1750	1727	675+	675+	BMS	Out of Mumbai	52	Male	Yes	Some_Higher	No	No	Yes	2012	Non Smoker	2.75	24.0	1	3	No	2	Yes	No	No	No	No	2.75	NA	NA	BMS	2	2	2	No	2	0	No	No	0
1751	1728	189+	189+	DES	Out of Mumbai	50	Female	No	Some_Higher	Yes	Yes	No	2015	Non Smoker	2.50	18.0	1	3	No	3	No	No	No	No	No	2.50	DES	NA	NA	2	2	2	No	1	10	Yes	No	0
1752	1729	582+	582+	DES	Mumbai	64	Male	Yes	Some_Higher	No	Yes	No	2013	Non Smoker	2.50	40.0	1	3	No	2	No	No	No	No	No	2.50	DES	NA	NA	2	2	2	No	2	0	No	No	0
1753	1730	632+	632+	DES	Out of Mumbai	65	Female	No	Some_Higher	Yes	Yes	No	2013	Non Smoker	3.00	48.0	2	3	No	2	Yes	Yes	No	No	Yes	4.00	DES	DES	NA	2	2	2	No	2	0	No	No	0
1754	1731	730+	730+	BMS	Mumbai	58	Male	No	None_Little	No	Yes	No	2012	Past Smoker	3.00	30.0	1	2	No	3	Yes	Yes	No	No	Yes	3.00	BMS	NA	NA	2	2	2	No	2	0	No	No	0
1755	1732	713+	713+	DES	Mumbai	56	Male	Yes	Some_Higher	No	No	No	2012	Non Smoker	3.00	32.0	1	3	No	3	No	Yes	No	No	No	3.00	DES	NA	NA	2	2	2	No	2	0	No	No	0
1756	1733	768+	768+	BMS	Mumbai	57	Male	No	Some_Higher	No	No	Yes	2012	Current Smoker	2.50	25.0	1	1	No	3	No	Yes	No	No	No	2.50	NA	BMS	NA	2	2	2	No	2	0	No	No	0
1757	1734	582+	582+	DES	Mumbai	61	Male	Yes	Some_Higher	No	Yes	No	2013	Non Smoker	2.75	18.0	1	3	Yes	1	Yes	Yes	No	No	Yes	2.75	NA	DES	NA	2	2	2	No	2	0	No	No	0
1758	1735	165	165	DES	Mumbai	64	Female	No	Some_Higher	No	Yes	No	2015	Current Smoker	3.00	13.0	1	1	No	3	No	No	No	No	No	3.00	NA	NA	DES	2	2	2	No	2	0	No	No	1
1759	1736	695+	695+	DES	Mumbai	60	Female	No	None_Little	No	Yes	No	2012	Non Smoker	2.50	88.0	3	3	No	2	Yes	Yes	No	No	Yes	3.00	DES	DES	NA	NA	NA	NA	NA	NA	NA	NA	No	0
1760	1737	839+	194	BMS	Mumbai	56	Female	No	Some_Higher	No	Yes	No	2012	Non Smoker	2.00	20.0	1	3	No	2	Yes	Yes	No	No	Yes	2.00	BMS	NA	NA	1	1	1	Yes	1	6	No	Yes	0
1762	1738	182+	182+	DES	Mumbai	62	Female	No	None_Little	No	Yes	No	2015	Non Smoker	3.00	30.0	1	3	No	2	Yes	Yes	No	No	Yes	3.00	DES	NA	NA	2	2	2	No	2	0	No	No	0
1763	1739	1090+	1090+	BMS	Out of Mumbai	40	Male	Yes	Some_Higher	No	No	No	2013	Non Smoker	2.50	13.0	1	3	No	2	Yes	Yes	No	No	Yes	2.50	BMS	NA	NA	2	2	2	No	1	4	No	No	0
1764	1740	741+	741+	BMS	Mumbai	34	Male	Yes	Some_Higher	No	Yes	No	2014	Non Smoker	2.25	84.0	1	3	No	3	Yes	No	No	No	No	4.00	BMS	NA	BMS	2	2	2	No	1	5	No	Yes	0
1765	1741	797+	797+	BMS	Mumbai	52	Male	No	Some_Higher	No	Yes	No	2012	Non Smoker	0.00	18.0	1	3	Yes	1	Yes	Yes	No	No	Yes	3.00	BMS	NA	NA	NA	NA	NA	NA	NA	NA	NA	No	0
1766	1742	838+	838+	BMS	Mumbai	63	Male	No	Some_Higher	Yes	Yes	No	2012	Past Smoker	2.75	20.0	1	2	No	2	Yes	Yes	Yes	No	Yes	2.75	NA	NA	BMS	2	2	2	No	2	0	No	No	0
1767	1743	744+	744+	DES	Out of Mumbai	50	Male	No	None_Little	No	Yes	No	2012	Past Smoker	2.75	76.0	2	2	No	3	Yes	Yes	No	No	Yes	3.00	DES	NA	NA	2	2	2	No	2	0	No	No	0
1768	1744	669+	669+	BMS	Out of Mumbai	45	Female	No	None_Little	Yes	Yes	No	2013	Non Smoker	3.50	15.0	1	3	No	3	Yes	No	No	Yes	Yes	3.50	BMS	NA	NA	2	2	2	No	2	0	No	No	0
1769	1745	684+	684+	BMS	Mumbai	42	Male	No	Some_Higher	No	No	No	2012	Non Smoker	3.50	12.0	1	3	No	1	Yes	No	No	No	No	3.50	BMS	NA	NA	2	2	2	No	2	0	No	No	0
1770	1746	788+	788+	BMS	Out of Mumbai	60	Male	No	None_Little	No	No	No	2012	Non Smoker	2.75	56.0	1	3	No	2	Yes	Yes	No	No	Yes	3.00	BMS	NA	NA	2	2	2	No	2	0	No	No	0
1771	1747	586+	586+	BMS	Mumbai	56	Male	Yes	Some_Higher	Yes	No	No	2013	Non Smoker	3.00	18.0	1	3	No	3	Yes	No	No	No	No	3.00	BMS	NA	NA	2	2	2	No	2	0	No	No	0
1772	1748	571+	571+	DES	Mumbai	55	Male	Yes	None_Little	Yes	No	No	2013	Past Smoker	2.50	31.0	2	2	Yes	1	Yes	Yes	No	No	Yes	3.00	DES	NA	NA	2	2	2	No	2	0	No	No	0
1773	1749	554+	554+	DES	Out of Mumbai	30	Female	No	Some_Higher	No	Yes	No	2013	Non Smoker	2.75	13.0	1	3	No	3	No	Yes	No	No	No	2.75	NA	NA	DES	2	2	2	No	2	0	No	No	0
1774	1750	802+	802+	BMS	Out of Mumbai	40	Male	Yes	Some_Higher	No	Yes	No	2012	Non Smoker	3.00	30.0	1	3	No	2	Yes	Yes	No	No	Yes	3.00	BMS	NA	NA	2	2	2	No	2	0	No	No	0
1775	1751	623+	623+	BMS	Mumbai	58	Male	Yes	Some_Higher	No	No	No	2013	Non Smoker	2.75	45.0	3	3	No	2	Yes	Yes	No	No	Yes	3.50	BMS	NA	BMS	2	2	2	No	2	0	No	No	0
1776	1752	1105+	1105+	BMS	Mumbai	68	Male	No	None_Little	No	No	No	2013	Non Smoker	2.50	35.0	2	3	No	2	Yes	Yes	No	No	Yes	4.00	NA	NA	BMS	2	2	2	No	2	0	No	No	0
1777	1753	683+	683+	BMS	Mumbai	58	Male	Yes	None_Little	No	Yes	No	2012	Non Smoker	2.75	23.0	1	3	Yes	2	Yes	No	No	No	No	2.75	BMS	NA	NA	2	2	2	No	2	0	No	No	0
1778	1754	743+	743+	BMS	Mumbai	38	Male	Yes	Some_Higher	No	No	Yes	2012	Non Smoker	3.00	48.0	2	3	No	3	Yes	No	No	No	No	3.50	BMS	NA	BMS	2	2	2	No	2	0	No	No	0
1779	1755	720+	720+	BMS	Out of Mumbai	47	Male	Yes	Some_Higher	Yes	No	Yes	2012	Non Smoker	3.00	40.0	2	3	No	2	Yes	Yes	No	No	Yes	3.00	BMS	NA	BMS	2	2	2	No	2	0	No	No	0
1780	1756	676+	676+	DES	Mumbai	52	Male	Yes	Some_Higher	Yes	Yes	Yes	2013	Non Smoker	2.75	14.0	1	3	No	2	Yes	No	No	No	No	2.75	NA	DES	NA	2	2	2	No	2	0	No	No	0
1781	1757	592+	592+	BMS	Mumbai	70	Male	No	Some_Higher	No	No	No	2013	Non Smoker	2.50	32.0	2	3	No	2	Yes	No	No	No	No	3.00	BMS	BMS	NA	NA	NA	NA	NA	NA	NA	NA	No	0
1782	1758	769+	769+	BMS	Mumbai	73	Male	No	Some_Higher	No	No	No	2012	Non Smoker	2.75	45.0	2	3	No	2	Yes	Yes	No	No	Yes	3.00	BMS	BMS	NA	NA	NA	NA	NA	NA	NA	NA	No	0
1784	1759	182+	182+	DES	Mumbai	64	Male	No	Some_Higher	Yes	Yes	No	2015	Non Smoker	3.50	33.0	1	3	No	3	Yes	Yes	No	No	Yes	3.50	DES	NA	NA	2	2	2	No	2	0	No	No	0
1785	1760	745+	745+	DES	Mumbai	52	Female	No	None_Little	Yes	No	Yes	2014	Non Smoker	2.50	48.0	3	3	No	3	Yes	Yes	No	No	Yes	3.50	DES	NA	DES	2	2	2	No	2	0	No	No	0
1786	1761	709+	709+	BMS	Mumbai	45	Male	Yes	None_Little	No	No	No	2012	Current Smoker	3.00	12.0	1	1	No	1	Yes	No	No	No	No	3.00	BMS	NA	NA	2	2	2	No	2	0	No	No	0
1787	1762	635+	635+	BMS	Mumbai	40	Female	Yes	Some_Higher	No	Yes	No	2013	Non Smoker	2.50	36.0	2	3	No	3	Yes	Yes	No	No	Yes	2.75	BMS	BMS	NA	2	2	2	No	2	0	No	No	0
1788	1763	793+	793+	BMS	Mumbai	47	Male	Yes	Some_Higher	No	Yes	No	2012	Non Smoker	2.25	15.0	1	3	No	2	Yes	Yes	No	No	Yes	2.25	NA	NA	BMS	2	2	2	No	1	0	No	No	0
1789	1764	378+	378+	DES	Mumbai	65	Male	No	None_Little	No	No	No	2013	Past Smoker	2.75	18.0	1	2	No	2	Yes	No	Yes	No	Yes	2.75	DES	NA	NA	2	2	NA	NA	2	0	No	No	0
1790	1765	673+	673+	BMS	Mumbai	49	Male	Yes	Some_Higher	Yes	No	Yes	2013	Non Smoker	2.50	16.0	1	3	No	2	Yes	No	No	No	No	2.50	NA	BMS	NA	NA	NA	NA	NA	NA	NA	NA	No	0
1791	1766	741+	741+	BMS	Mumbai	46	Male	No	Some_Higher	Yes	No	No	2012	Non Smoker	2.75	35.0	1	3	No	3	Yes	Yes	No	No	Yes	3.00	NA	NA	BMS	NA	NA	NA	NA	NA	NA	NA	No	0
1792	1767	183+	183+	DES	Out of Mumbai	65	Male	No	Some_Higher	Yes	No	No	2015	Non Smoker	2.25	43.0	2	3	No	1	Yes	No	No	No	No	2.50	NA	DES	NA	2	2	2	No	2	0	No	No	0
1793	1768	675+	675+	BMS	Out of Mumbai	63	Male	No	None_Little	Yes	No	No	2012	Non Smoker	2.50	8.0	1	3	No	2	Yes	Yes	No	No	Yes	2.50	NA	NA	BMS	2	2	2	No	2	0	No	No	0
1794	1769	690+	690+	DES	Out of Mumbai	60	Female	No	Some_Higher	Yes	Yes	No	2012	Non Smoker	2.50	24.0	1	3	No	1	Yes	Yes	No	No	Yes	2.50	DES	NA	NA	2	2	2	No	2	0	No	No	0
1795	1770	721+	721+	BMS	Out of Mumbai	60	Female	No	None_Little	Yes	No	No	2014	Non Smoker	2.75	32.0	2	3	No	2	Yes	Yes	No	No	Yes	3.00	NA	BMS	BMS	2	2	2	No	2	0	No	No	0
1796	1771	246+	246+	BMS	Out of Mumbai	56	Male	Yes	None_Little	No	No	No	2014	Non Smoker	2.50	36.0	2	3	No	3	Yes	Yes	No	No	Yes	2.50	NA	BMS	NA	2	2	2	No	2	0	No	No	0
1797	1772	201+	201+	BMS	Out of Mumbai	71	Male	No	None_Little	No	No	No	2014	Non Smoker	2.75	33.0	2	3	No	1	Yes	Yes	No	No	Yes	3.00	BMS	NA	BMS	2	2	2	No	2	0	No	No	0
1798	1773	183+	183+	DES	Out of Mumbai	69	Female	No	Some_Higher	No	Yes	No	2015	Non Smoker	2.50	47.0	2	3	No	2	Yes	Yes	No	No	Yes	3.00	DES	DES	NA	2	2	2	No	2	0	No	No	0
1799	1774	65+	65+	BMS	Out of Mumbai	72	Male	Yes	None_Little	Yes	Yes	No	2014	Non Smoker	2.75	31.0	2	3	No	1	Yes	No	Yes	No	Yes	3.00	BMS	BMS	NA	1	2	2	No	1	10	Yes	No	0
1800	1775	1095+	1095+	BMS	Out of Mumbai	48	Male	Yes	Some_Higher	No	No	No	2012	Non Smoker	3.50	15.0	1	3	No	3	Yes	Yes	No	No	Yes	3.50	BMS	NA	NA	2	2	2	No	2	0	No	No	0
1801	1776	164+	164+	DES	Out of Mumbai	60	Male	Yes	Some_Higher	No	Yes	Yes	2014	Non Smoker	2.25	60.0	2	3	No	2	Yes	Yes	No	No	Yes	3.00	DES	NA	DES	2	2	2	No	2	0	No	No	0
1802	1777	612+	612+	BMS	Out of Mumbai	75	NA	No	None_Little	No	No	No	2013	Non Smoker	3.00	20.0	1	3	No	1	Yes	Yes	No	No	Yes	3.00	BMS	NA	NA	2	2	2	No	2	0	No	No	0
1803	1778	188+	188+	DES	Out of Mumbai	27	Male	Yes	None_Little	No	No	No	2015	Non Smoker	3.00	24.0	1	3	No	3	Yes	Yes	No	No	Yes	3.00	DES	NA	NA	2	2	2	No	2	0	No	No	0
1804	1779	376+	376+	BMS	Out of Mumbai	63	Male	Yes	Some_Higher	No	No	No	2013	Non Smoker	2.50	64.0	3	3	No	3	Yes	Yes	No	No	Yes	2.50	BMS	BMS	BMS	NA	NA	NA	NA	NA	NA	NA	No	0
1805	1780	204+	204+	BMS	Out of Mumbai	60	Female	No	None_Little	No	No	Yes	2014	Current Smoker	2.50	37.0	2	1	No	2	Yes	Yes	No	No	Yes	2.75	DES	BMS	NA	2	2	2	No	2	0	No	No	0
1806	1781	204+	204+	DES	Out of Mumbai	70	Male	No	None_Little	Yes	No	No	2014	Current Smoker	2.50	53.0	2	1	No	2	Yes	Yes	No	No	Yes	2.75	DES	NA	DES	2	2	2	No	1	4	No	No	0
1807	1782	194+	194+	BMS	Out of Mumbai	67	Male	No	Some_Higher	No	No	No	2015	Non Smoker	2.50	45.0	2	3	No	3	Yes	Yes	No	No	Yes	2.75	DES	BMS	NA	2	2	2	No	2	0	No	No	0
1808	1783	720+	720+	DES	Out of Mumbai	58	Male	No	None_Little	Yes	No	No	2013	Non Smoker	2.00	45.0	2	3	No	2	Yes	Yes	No	No	Yes	2.50	DES	DES	NA	2	2	2	No	2	0	No	No	0
1809	1784	242+	242+	DES	Out of Mumbai	70	Male	No	None_Little	No	Yes	No	2014	Non Smoker	3.00	21.0	1	3	No	2	Yes	Yes	No	No	Yes	3.00	NA	NA	DES	2	2	2	No	2	0	No	No	0
1810	1785	193+	193+	DES	Out of Mumbai	60	Female	Yes	None_Little	No	No	Yes	2014	Non Smoker	NA	NA	1	3	No	2	Yes	Yes	No	No	Yes	NA	NA	NA	DES	2	2	2	No	2	0	No	No	0
1811	1786	741+	741+	BMS	Out of Mumbai	63	Male	No	Some_Higher	No	Yes	No	2014	Non Smoker	3.00	20.0	2	3	No	3	Yes	Yes	No	No	Yes	3.50	BMS	BMS	NA	2	2	2	No	2	0	No	No	0
1812	1787	694+	694+	DES	Mumbai	62	Female	No	Some_Higher	No	No	No	2012	Current Smoker	2.75	14.0	1	1	No	2	Yes	Yes	No	No	Yes	2.75	NA	DES	NA	2	2	2	No	2	0	No	No	0
1813	1788	275+	275+	BMS	NA	65	Female	NA	NA	NA	NA	NA	2014	NA	2.50	55.0	2	NA	NA	1	NA	NA	NA	NA	NA	2.50	NA	NA	BMS	NA	NA	NA	NA	NA	NA	NA	No	0
1814	1789	690+	690+	BMS	Out of Mumbai	59	Male	Yes	None_Little	Yes	No	No	2012	Non Smoker	3.50	12.0	1	3	No	3	Yes	Yes	No	No	Yes	3.50	NA	BMS	NA	2	2	2	No	2	0	No	No	0
1815	1790	618+	618+	DES	Out of Mumbai	70	Male	No	None_Little	No	No	No	2013	Non Smoker	3.00	23.0	1	3	No	2	Yes	Yes	No	No	Yes	3.00	DES	NA	NA	2	2	2	No	2	0	No	No	0
1816	1791	511+	511+	BMS	Out of Mumbai	60	Female	No	None_Little	Yes	Yes	No	2013	Non Smoker	2.50	33.0	2	3	No	3	No	No	No	No	No	6.00	BMS	BMS	NA	2	2	2	No	2	0	No	No	0
1817	1792	223+	223+	DES	Out of Mumbai	45	Male	Yes	None_Little	No	No	No	2014	Past Smoker	2.00	40.0	2	2	No	2	Yes	Yes	No	No	Yes	3.50	DES	NA	DES	2	2	2	No	2	0	No	No	0
1818	1793	182+	NA	DES	Out of Mumbai	68	Male	Yes	None_Little	No	Yes	No	2015	Non Smoker	2.50	60.0	2	3	No	2	Yes	Yes	Yes	No	Yes	2.75	DES	NA	NA	1	1	1	Yes	1	8	Yes	No	0
1819	1794	806+	806+	BMS	Out of Mumbai	54	Male	No	Some_Higher	No	No	No	2012	Non Smoker	2.50	60.0	2	3	Yes	3	Yes	Yes	No	No	Yes	2.75	NA	BMS	BMS	2	2	2	No	2	0	No	No	0
1820	1795	184+	184+	BMS	Out of Mumbai	65	Male	Yes	Some_Higher	No	No	No	2015	Current Smoker	2.50	24.0	2	1	No	2	No	Yes	No	No	No	2.50	BMS	NA	BMS	2	2	2	No	2	0	No	No	0
1821	1796	707+	707+	DES	Out of Mumbai	60	Male	No	Some_Higher	No	No	No	2014	Non Smoker	2.00	32.0	2	3	No	3	Yes	Yes	No	No	Yes	3.50	DES	DES	NA	2	2	2	No	2	0	No	No	0
1822	1797	182+	182+	DES	Out of Mumbai	52	Male	Yes	Some_Higher	No	Yes	No	2015	Current Smoker	2.75	32.0	2	1	No	2	Yes	Yes	No	No	Yes	3.00	DES	NA	NA	2	2	2	No	1	5	No	Yes	0
1823	1798	270+	270+	DES	Out of Mumbai	60	Male	Yes	Some_Higher	Yes	No	No	2014	Non Smoker	2.25	36.0	2	3	No	2	Yes	Yes	No	No	Yes	2.50	DES	DES	NA	2	2	2	No	1	4	No	No	0
1824	1799	256+	256+	DES	Out of Mumbai	55	Male	Yes	Some_Higher	No	No	No	2014	Past Smoker	2.75	48.0	2	2	No	2	Yes	Yes	No	No	Yes	2.75	DES	NA	DES	2	2	2	No	2	0	No	No	0
1825	1800	131+	131+	BMS	Out of Mumbai	67	Male	Yes	Some_Higher	No	No	No	2014	Non Smoker	2.00	39.0	2	3	No	2	No	No	No	No	No	2.75	BMS	BMS	NA	2	2	2	No	2	0	No	No	0
1826	1801	183+	183+	DES	Out of Mumbai	48	Male	Yes	Some_Higher	No	Yes	No	2015	Non Smoker	2.50	24.0	2	3	No	3	Yes	Yes	No	No	Yes	3.00	DES	DES	NA	2	2	2	No	2	0	No	No	0
1827	1802	120+	120+	DES	Out of Mumbai	70	Male	No	Some_Higher	No	No	No	2014	Non Smoker	2.75	53.0	2	3	No	2	Yes	Yes	No	No	Yes	3.00	DES	NA	DES	2	2	2	No	1	2	No	No	0
1828	1803	1095+	1095+	BMS	Out of Mumbai	60	Male	Yes	None_Little	No	No	No	2012	Non Smoker	3.00	20.0	1	3	No	3	Yes	Yes	No	No	Yes	3.00	NA	NA	BMS	2	2	2	No	2	0	No	No	0
1829	1804	774+	774+	BMS	Mumbai	62	Male	No	None_Little	Yes	Yes	No	2012	Non Smoker	2.50	58.0	3	3	No	4	Yes	No	Yes	No	Yes	4.00	BMS	NA	BMS	NA	NA	NA	NA	NA	NA	NA	No	0
1830	1805	88+	88+	BMS	Out of Mumbai	65	Male	No	Some_Higher	No	No	No	2014	Non Smoker	NA	NA	NA	3	No	2	Yes	Yes	No	No	Yes	NA	BMS	NA	NA	NA	NA	NA	NA	NA	NA	NA	No	0
1831	1806	723+	723+	BMS	Mumbai	52	Male	No	Some_Higher	Yes	Yes	No	2012	Non Smoker	2.75	33.0	1	3	No	2	Yes	Yes	No	No	Yes	2.75	NA	NA	BMS	2	2	2	No	2	0	No	No	0
1832	1807	570+	570+	DES	Out of Mumbai	70	Male	No	Some_Higher	Yes	No	No	2013	Non Smoker	2.75	28.0	2	3	No	3	No	No	No	No	No	3.00	DES	NA	DES	2	2	2	No	2	0	No	No	0
1833	1808	274+	274+	BMS	Out of Mumbai	55	Male	Yes	None_Little	No	Yes	No	2014	Current Smoker	3.00	28.0	2	1	No	2	No	Yes	No	No	No	3.50	NA	NA	BMS	2	2	2	No	2	0	No	No	0
1834	1809	439+	439+	DES	Out of Mumbai	60	Male	No	Some_Higher	No	No	No	2014	Non Smoker	2.75	48.0	2	3	No	2	Yes	Yes	No	No	Yes	3.50	DES	NA	DES	2	2	2	No	2	0	No	No	0
1835	1810	307	307	BMS	Out of Mumbai	75	Female	No	None_Little	No	Yes	No	2013	Current Smoker	3.00	65.0	3	1	No	2	Yes	Yes	No	No	Yes	3.00	BMS	BMS	NA	2	2	2	No	1	10	Yes	No	1
1837	1811	152+	152+	DES	Out of Mumbai	55	Male	Yes	Some_Higher	No	No	No	2015	Non Smoker	3.00	28.0	1	3	No	2	Yes	Yes	No	No	Yes	3.00	NA	NA	DES	2	2	2	No	2	0	No	No	0
1838	1812	741+	741+	BMS	Out of Mumbai	70	Male	No	None_Little	No	No	No	2012	Non Smoker	2.50	58.0	2	3	Yes	1	Yes	Yes	No	No	Yes	2.75	BMS	BMS	NA	2	2	2	No	2	0	No	No	0
1839	1813	718+	718+	DES	Out of Mumbai	48	Female	No	None_Little	Yes	Yes	No	2014	Non Smoker	2.75	19.0	1	3	No	1	Yes	Yes	No	No	Yes	2.75	DES	NA	NA	2	2	2	No	2	0	No	No	0
1840	1814	614+	614+	BMS	Out of Mumbai	60	Male	Yes	None_Little	Yes	No	No	2013	Non Smoker	3.00	25.0	1	3	No	2	Yes	Yes	No	No	Yes	3.00	BMS	NA	NA	2	2	2	No	2	0	No	No	0
1841	1815	196+	196+	DES	Out of Mumbai	50	Female	No	Some_Higher	No	Yes	No	2015	Non Smoker	3.00	27.0	2	3	No	1	No	Yes	No	No	No	3.50	DES	NA	NA	2	2	2	No	2	0	No	No	0
1842	1816	795+	795+	BMS	Out of Mumbai	45	Male	No	Some_Higher	No	No	Yes	2012	Current Smoker	2.75	15.0	1	1	No	2	Yes	Yes	Yes	No	Yes	2.75	NA	BMS	NA	2	2	2	No	1	0	No	No	0
1843	1817	236+	236+	DES	Mumbai	56	Male	Yes	None_Little	No	No	Yes	2014	Non Smoker	2.50	64.0	1	3	No	2	Yes	Yes	No	No	Yes	2.50	DES	NA	NA	2	2	2	No	1	4	No	No	0
1844	1818	91	91	BMS	Out of Mumbai	84	Male	No	None_Little	No	No	No	2014	Non Smoker	2.50	53.0	2	3	No	2	Yes	Yes	No	No	Yes	2.75	NA	NA	BMS	2	2	2	No	2	0	No	No	1
1845	1819	183+	183+	BMS	Out of Mumbai	50	Male	Yes	None_Little	Yes	Yes	No	2015	Non Smoker	3.50	24.0	1	3	No	1	No	No	No	No	No	3.50	NA	NA	BMS	2	2	2	No	2	0	No	No	0
1846	1820	184+	184+	DES	Out of Mumbai	52	Male	No	None_Little	No	No	No	2015	Non Smoker	3.50	24.0	1	3	No	2	Yes	Yes	No	No	Yes	3.50	NA	NA	DES	2	2	2	No	1	5	No	Yes	0
1847	1821	187+	187+	DES	Out of Mumbai	45	Male	Yes	Some_Higher	No	Yes	No	2015	Past Smoker	2.00	108.0	3	2	No	2	Yes	No	No	No	No	2.50	DES	DES	DES	2	2	2	No	2	0	No	No	0
1848	1822	497+	497+	BMS	Out of Mumbai	66	Female	No	Some_Higher	No	Yes	Yes	2013	Non Smoker	2.75	38.0	2	3	No	1	Yes	Yes	No	No	Yes	3.00	BMS	NA	BMS	NA	NA	NA	NA	NA	NA	NA	No	0
1849	1823	1095+	1095+	BMS	Out of Mumbai	50	Male	Yes	Some_Higher	No	No	No	2012	Non Smoker	3.50	15.0	1	3	No	3	Yes	Yes	No	No	Yes	3.50	BMS	NA	NA	2	2	2	No	2	0	No	No	0
1850	1824	808+	808+	BMS	Out of Mumbai	50	Male	No	Some_Higher	No	No	No	2012	Non Smoker	2.75	18.0	1	3	No	2	Yes	Yes	No	No	Yes	2.75	BMS	NA	NA	2	2	2	No	2	0	No	No	0
1851	1825	263+	263+	BMS	Out of Mumbai	35	Male	Yes	Some_Higher	No	No	No	2014	Past Smoker	2.50	32.0	2	2	Yes	1	Yes	Yes	No	No	Yes	3.00	BMS	NA	NA	NA	NA	NA	NA	NA	NA	NA	No	0
1852	1826	189+	189+	DES	Mumbai	50	Male	No	Some_Higher	No	No	No	2015	Non Smoker	3.50	25.0	1	3	No	2	Yes	Yes	No	No	Yes	3.50	DES	NA	NA	2	2	2	No	1	8	Yes	No	0
1853	1827	546+	546+	DES	Out of Mumbai	65	Female	No	Some_Higher	No	Yes	Yes	2014	Current Smoker	2.75	22.0	2	1	No	2	Yes	Yes	No	No	Yes	2.75	DES	NA	DES	2	2	2	No	1	4	No	No	0
1854	1828	185+	185+	DES	Out of Mumbai	50	Male	No	None_Little	No	Yes	No	2015	Non Smoker	3.00	40.0	1	3	No	3	No	No	Yes	No	No	3.00	DES	NA	NA	2	2	2	No	1	5	No	Yes	0
1855	1829	726+	726+	BMS	Out of Mumbai	63	Male	No	None_Little	Yes	No	No	2014	Non Smoker	2.75	80.0	3	3	No	2	Yes	Yes	No	No	Yes	3.00	DES	DES	BMS	2	2	2	No	2	0	No	No	0
1856	1830	693+	693+	BMS	Out of Mumbai	65	Female	No	None_Little	No	No	No	2012	Non Smoker	NA	NA	1	3	No	3	No	No	No	No	No	NA	BMS	NA	NA	NA	NA	NA	NA	NA	NA	NA	No	0
1857	1831	351+	351+	DES	Out of Mumbai	60	Female	No	None_Little	No	Yes	No	2013	Non Smoker	2.75	15.0	1	3	No	1	Yes	Yes	No	No	Yes	2.75	DES	NA	NA	2	2	2	No	2	0	No	No	0
1858	1832	250+	250+	DES	Out of Mumbai	66	Male	Yes	Some_Higher	No	No	No	2014	Non Smoker	2.75	40.0	2	3	No	2	Yes	Yes	No	No	Yes	3.50	DES	NA	NA	2	2	2	No	2	0	No	No	0
1859	1833	188+	188+	DES	Out of Mumbai	68	Female	Yes	None_Little	Yes	Yes	No	2015	Non Smoker	2.75	88.0	3	3	No	2	Yes	Yes	No	No	Yes	3.00	DES	NA	DES	2	2	2	No	2	0	No	No	0
1860	1834	187+	187+	BMS	Out of Mumbai	67	Female	No	None_Little	Yes	Yes	Yes	2014	Non Smoker	2.75	10.0	1	3	No	2	Yes	Yes	No	No	Yes	2.75	BMS	NA	NA	2	2	2	No	2	0	No	No	0
1861	1835	191+	191+	DES	Mumbai	48	Male	No	None_Little	No	No	No	2015	Non Smoker	2.75	20.0	1	3	No	1	No	No	No	No	No	2.75	DES	NA	NA	2	2	2	No	2	0	No	No	0
1862	1836	212+	212+	DES	Out of Mumbai	52	Female	No	Some_Higher	Yes	No	No	2014	Non Smoker	2.50	28.0	2	3	No	2	Yes	Yes	No	No	Yes	2.75	DES	NA	DES	2	2	2	No	2	0	No	No	0
1863	1837	56	56	BMS	Out of Mumbai	67	Male	No	Some_Higher	Yes	Yes	No	2015	Current Smoker	3.50	13.0	1	1	Yes	3	No	No	No	No	No	3.50	NA	NA	BMS	2	2	2	No	1	10	Yes	No	1
1864	1838	770+	770+	DES	Out of Mumbai	44	Female	Yes	Some_Higher	No	Yes	Yes	2012	Non Smoker	3.00	16.0	1	3	No	2	Yes	Yes	No	No	Yes	3.00	DES	NA	NA	2	2	2	No	2	0	No	No	0
1865	1839	602+	602+	BMS	Out of Mumbai	60	NA	No	Some_Higher	No	Yes	No	2013	Non Smoker	2.75	16.0	1	3	No	2	Yes	Yes	No	No	Yes	2.75	NA	BMS	NA	2	2	2	No	1	7	No	Yes	0
1866	1840	579+	579+	BMS	Out of Mumbai	50	Male	No	Some_Higher	No	Yes	Yes	2014	Past Smoker	2.75	31.0	2	2	No	3	Yes	Yes	No	No	Yes	3.00	BMS	NA	NA	2	2	2	No	2	0	No	No	0
1867	1841	184+	184+	BMS	Out of Mumbai	55	Male	Yes	Some_Higher	No	Yes	No	2015	Past Smoker	2.50	37.0	2	2	No	2	Yes	Yes	No	No	Yes	3.00	NA	BMS	DES	2	2	2	No	2	0	No	No	0
1868	1842	256+	256+	DES	Out of Mumbai	43	Male	Yes	None_Little	No	No	Yes	2014	Past Smoker	2.25	26.0	2	2	No	2	Yes	Yes	No	No	Yes	3.00	DES	DES	NA	2	2	2	No	2	0	No	No	0
1869	1843	854+	854+	BMS	Out of Mumbai	60	Male	No	Some_Higher	No	No	No	2012	Non Smoker	3.00	23.0	1	3	No	3	No	Yes	No	No	No	3.00	BMS	NA	NA	NA	NA	NA	NA	NA	NA	NA	No	0
1870	1844	717+	717+	DES	Out of Mumbai	65	Male	No	Some_Higher	No	Yes	No	2014	Current Smoker	2.50	40.0	2	1	No	2	Yes	Yes	No	No	Yes	2.75	NA	DES	DES	2	2	2	No	2	0	No	No	0
1871	1845	551+	551+	BMS	Out of Mumbai	52	Male	Yes	Some_Higher	Yes	Yes	No	2013	Non Smoker	2.75	20.0	1	3	No	2	Yes	Yes	No	No	Yes	2.75	NA	BMS	NA	2	2	2	No	2	0	No	No	0
1872	1846	190+	190+	DES	Out of Mumbai	65	Female	No	None_Little	Yes	Yes	No	2015	Non Smoker	NA	NA	2	3	No	3	Yes	Yes	No	No	Yes	NA	DES	NA	NA	2	2	2	No	1	5	No	Yes	0
1873	1847	196+	196+	BMS	Out of Mumbai	50	Male	Yes	None_Little	No	No	No	2015	Non Smoker	3.00	20.0	1	3	No	2	Yes	Yes	No	No	Yes	3.00	BMS	NA	NA	2	2	2	No	2	0	No	No	0
1874	1848	253+	253+	BMS	Out of Mumbai	56	Male	Yes	Some_Higher	Yes	No	No	2014	Non Smoker	2.50	14.0	1	3	No	2	Yes	Yes	No	No	Yes	2.50	BMS	NA	NA	2	2	2	No	2	0	No	No	0
1875	1849	185+	185+	DES	Out of Mumbai	84	Male	No	None_Little	No	No	No	2015	Non Smoker	3.00	24.0	1	3	No	2	Yes	Yes	No	No	Yes	3.00	DES	NA	NA	2	2	2	No	2	0	No	No	0
1876	1850	725+	725+	DES	Out of Mumbai	62	Male	No	Some_Higher	Yes	No	No	2014	Non Smoker	3.00	48.0	2	3	No	1	Yes	Yes	Yes	No	Yes	3.50	DES	DES	NA	2	2	2	No	2	0	No	No	0
1877	1851	181+	181+	DES	Out of Mumbai	28	Male	Yes	Some_Higher	Yes	Yes	Yes	2014	Non Smoker	2.25	41.0	2	3	No	2	Yes	Yes	No	No	Yes	2.75	DES	DES	NA	2	2	2	No	2	0	No	No	0
1878	1852	232+	232+	BMS	Out of Mumbai	55	Female	No	None_Little	No	No	No	2014	Non Smoker	2.50	35.0	2	3	No	2	Yes	Yes	No	No	Yes	3.50	NA	NA	BMS	2	2	2	No	2	0	No	No	0
1879	1853	769+	769+	BMS	Out of Mumbai	40	Male	Yes	Some_Higher	No	No	No	2012	Non Smoker	3.00	62.0	2	3	No	3	Yes	Yes	No	No	Yes	3.50	NA	NA	BMS	2	2	2	No	2	0	No	No	0
1880	1854	185+	185+	BMS	Out of Mumbai	61	Female	No	None_Little	No	No	No	2015	Non Smoker	2.50	41.0	3	3	No	2	Yes	Yes	No	No	Yes	2.50	BMS	BMS	NA	2	2	2	No	2	0	No	No	0
1881	1855	711+	711+	BMS	Mumbai	55	Female	No	None_Little	Yes	No	No	2012	Non Smoker	2.25	18.0	1	3	No	3	Yes	No	No	No	No	2.25	BMS	NA	NA	2	2	2	No	2	0	No	No	0
1882	1856	813+	813+	BMS	Out of Mumbai	60	Male	Yes	Some_Higher	Yes	No	No	2012	Non Smoker	2.50	15.0	1	3	No	2	Yes	Yes	No	No	Yes	2.50	NA	NA	BMS	2	2	2	No	2	0	No	No	0
1883	1857	606+	606+	BMS	Out of Mumbai	45	Male	No	Some_Higher	No	No	No	2012	Non Smoker	NA	NA	3	3	No	1	Yes	Yes	No	No	Yes	NA	BMS	BMS	NA	2	2	2	No	1	5	No	Yes	0
1884	1858	502+	502+	BMS	Out of Mumbai	60	Male	No	None_Little	Yes	Yes	No	2013	Non Smoker	2.75	20.0	1	3	No	3	Yes	Yes	No	No	Yes	2.75	NA	BMS	NA	2	2	2	No	2	0	No	No	0
1885	1859	811+	811+	BMS	Mumbai	40	Female	No	Some_Higher	Yes	No	No	2012	Non Smoker	NA	NA	1	3	No	3	Yes	Yes	No	No	Yes	NA	NA	NA	BMS	2	2	2	No	2	0	No	No	0
1886	1860	585+	585+	BMS	Out of Mumbai	40	Male	Yes	Some_Higher	No	Yes	No	2013	Non Smoker	3.50	15.0	1	3	No	2	Yes	Yes	No	No	Yes	3.50	NA	NA	BMS	2	2	2	No	2	0	No	No	0
1887	1861	818+	818+	DES	Out of Mumbai	60	Female	Yes	None_Little	No	No	No	2012	Non Smoker	3.00	16.0	1	3	No	2	Yes	Yes	No	No	Yes	3.00	DES	NA	NA	2	2	2	No	2	0	No	No	0
1888	1862	183+	16	DES	Out of Mumbai	65	Male	No	None_Little	No	No	No	2015	Non Smoker	2.50	16.0	1	3	No	1	Yes	No	Yes	No	Yes	2.50	NA	NA	DES	2	1	1	Yes	1	5	No	Yes	0
1889	1863	742+	742+	DES	Mumbai	58	Male	No	Some_Higher	No	No	No	2014	Non Smoker	2.50	40.0	2	3	No	3	Yes	Yes	No	No	Yes	3.00	DES	NA	DES	2	2	2	No	2	0	No	No	0
1890	1864	183+	183+	DES	Out of Mumbai	48	Male	No	Some_Higher	No	No	No	2015	Current Smoker	2.75	32.0	2	1	No	3	Yes	Yes	No	No	Yes	3.00	DES	NA	NA	2	2	2	No	2	0	No	No	0
1891	1865	603+	603+	BMS	Mumbai	63	Female	No	Some_Higher	Yes	No	No	2013	Non Smoker	2.75	56.0	2	3	No	2	Yes	Yes	No	No	Yes	3.50	BMS	BMS	NA	NA	NA	NA	NA	NA	NA	NA	No	0
1892	1866	382+	382+	DES	Out of Mumbai	50	Male	No	Some_Higher	Yes	No	Yes	2014	Past Smoker	3.00	60.0	2	2	Yes	2	Yes	Yes	No	No	Yes	3.50	DES	NA	NA	2	2	2	No	2	0	No	No	0
1893	1867	660+	660+	BMS	Mumbai	39	Male	Yes	Some_Higher	No	No	Yes	2012	Non Smoker	3.00	36.0	2	3	No	3	Yes	Yes	No	No	Yes	3.00	BMS	NA	BMS	2	2	2	No	2	0	No	No	0
1894	1868	629+	629+	BMS	Out of Mumbai	60	Male	No	Some_Higher	No	No	Yes	2013	Non Smoker	3.50	20.0	1	3	No	2	Yes	Yes	No	No	Yes	3.50	NA	NA	BMS	2	2	2	No	2	0	No	No	0
1895	1869	581+	581+	DES	Mumbai	38	Male	No	None_Little	Yes	No	No	2013	Non Smoker	2.75	77.0	2	3	No	2	Yes	Yes	No	No	Yes	3.00	DES	NA	NA	2	2	2	No	2	0	No	No	0
1896	1870	744+	744+	BMS	Mumbai	52	Female	No	None_Little	Yes	Yes	No	2012	Non Smoker	2.75	24.0	1	3	No	1	Yes	No	Yes	No	Yes	2.75	BMS	NA	NA	2	2	2	No	2	0	No	No	0
1897	1871	542+	542+	DES	Mumbai	44	Male	Yes	Some_Higher	No	No	No	2013	Current Smoker	2.75	37.0	1	1	Yes	1	Yes	Yes	No	No	Yes	2.75	DES	NA	NA	2	2	2	No	2	0	No	No	0
1898	1872	734+	734+	DES	Out of Mumbai	35	Male	No	None_Little	No	No	No	2012	Non Smoker	3.50	29.0	1	3	No	1	Yes	Yes	No	No	Yes	3.50	DES	NA	NA	2	2	2	No	1	4	No	No	0
1899	1873	551+	551+	DES	Mumbai	62	Female	No	None_Little	No	Yes	No	2013	Non Smoker	3.00	12.0	1	3	No	2	Yes	No	Yes	No	Yes	3.00	DES	NA	NA	NA	NA	NA	NA	NA	NA	NA	No	0
1900	1874	186+	186+	DES	Mumbai	40	Male	Yes	None_Little	No	No	No	2015	Non Smoker	2.75	36.0	2	3	No	3	Yes	No	Yes	No	Yes	3.50	NA	DES	DES	2	2	2	No	2	0	No	No	0
1901	1875	179	179	DES	Out of Mumbai	66	Male	No	Some_Higher	Yes	No	No	2014	Non Smoker	2.25	78.0	3	3	No	3	Yes	Yes	No	No	Yes	3.00	DES	DES	DES	2	2	2	No	1	10	Yes	No	1
1902	1876	538+	745+	DES	Mumbai	59	Male	Yes	None_Little	Yes	Yes	No	2014	Non Smoker	3.00	28.0	1	3	No	2	No	No	No	No	No	3.00	DES	NA	NA	1	2	2	No	1	10	Yes	No	0
1903	1877	752+	752+	BMS	Mumbai	50	Male	No	Some_Higher	No	No	No	2012	Non Smoker	2.75	15.0	1	3	No	3	Yes	Yes	No	No	Yes	2.75	NA	BMS	NA	2	2	2	No	1	5	No	Yes	0
1904	1878	599+	599+	DES	Out of Mumbai	67	Male	No	Some_Higher	No	No	No	2012	Non Smoker	2.50	24.0	1	3	No	1	Yes	Yes	No	No	Yes	2.50	DES	NA	NA	2	2	2	No	2	0	No	No	0
1905	1879	727+	727+	DES	Mumbai	60	Male	Yes	None_Little	No	No	No	2014	Current Smoker	3.00	13.0	1	1	No	3	No	No	No	No	No	3.00	NA	NA	DES	2	2	2	No	1	3	No	No	0
1906	1880	733+	733+	BMS	Mumbai	52	Male	No	None_Little	No	Yes	No	2012	Current Smoker	NA	NA	1	1	Yes	3	No	Yes	No	No	No	NA	NA	NA	BMS	2	2	2	No	2	0	No	No	0
1907	1881	184+	NA	DES	Mumbai	55	Female	No	None_Little	Yes	Yes	No	2015	Past Smoker	2.75	30.0	1	2	No	1	Yes	No	No	No	No	2.75	DES	NA	NA	1	2	1	Yes	1	7	No	Yes	0
1908	1882	765+	765+	DES	Mumbai	52	Female	Yes	None_Little	No	No	No	2012	Non Smoker	2.75	23.0	1	3	No	1	No	Yes	No	No	No	2.75	DES	NA	NA	NA	NA	NA	NA	NA	NA	NA	No	0
1909	1883	608+	608+	BMS	Mumbai	47	Female	No	Some_Higher	No	Yes	No	2013	Current Smoker	2.25	14.0	1	1	No	3	Yes	Yes	No	No	Yes	2.25	NA	BMS	NA	2	2	2	No	2	0	No	No	0
1910	1884	582+	582+	DES	Mumbai	60	Male	No	Some_Higher	No	Yes	No	2013	Non Smoker	2.75	41.0	2	3	No	2	Yes	Yes	No	No	Yes	3.50	DES	DES	NA	2	2	2	No	2	0	No	No	0
1911	1885	524+	524+	BMS	Mumbai	70	Male	No	None_Little	No	No	No	2013	Non Smoker	3.50	15.0	1	3	No	3	Yes	Yes	No	No	Yes	3.50	BMS	NA	NA	2	2	2	No	2	0	No	No	0
1912	1886	302+	302+	DES	Mumbai	53	Male	No	None_Little	No	No	No	2013	Past Smoker	2.75	25.0	1	2	No	3	Yes	Yes	No	No	Yes	2.75	DES	NA	NA	2	2	2	No	2	0	No	No	0
1913	1887	661+	661+	DES	Mumbai	45	Female	No	None_Little	No	No	No	2012	Non Smoker	3.00	16.0	1	3	No	2	Yes	No	No	No	No	3.00	DES	NA	NA	2	2	2	No	2	0	No	No	0
1914	1888	718+	718+	DES	Out of Mumbai	45	Male	Yes	Some_Higher	Yes	No	Yes	2012	Non Smoker	3.00	13.0	1	3	No	2	Yes	No	Yes	No	Yes	3.00	DES	NA	NA	2	2	2	No	2	0	No	No	0
1915	1889	1091+	1091+	BMS	Mumbai	52	Female	No	None_Little	No	No	No	2013	Non Smoker	3.50	24.0	1	3	No	2	Yes	Yes	No	No	Yes	3.50	NA	BMS	NA	2	2	2	No	2	0	No	No	0
1916	1890	489+	489+	BMS	Out of Mumbai	62	Male	Yes	None_Little	No	No	No	2013	Non Smoker	2.50	47.0	2	3	No	3	Yes	Yes	No	No	Yes	3.00	DES	NA	BMS	NA	NA	NA	NA	NA	NA	NA	No	0
1917	1891	392+	392+	DES	Mumbai	67	Female	No	Some_Higher	Yes	Yes	Yes	2013	Non Smoker	3.00	74.0	3	3	No	1	Yes	Yes	No	No	Yes	3.50	DES	NA	DES	2	2	2	No	2	0	No	No	0
1918	1892	534+	534+	DES	Mumbai	73	Male	No	Some_Higher	No	Yes	Yes	2013	Non Smoker	2.50	61.0	2	3	No	2	Yes	Yes	No	No	Yes	2.50	DES	NA	DES	2	2	2	No	2	0	No	No	0
1919	1893	624+	624+	DES	Mumbai	60	Male	No	Some_Higher	No	No	No	2013	Current Smoker	2.50	94.0	3	1	No	3	Yes	Yes	No	No	Yes	3.00	DES	NA	DES	2	2	2	No	2	0	No	No	0
1920	1894	559+	559+	BMS	Mumbai	52	Male	Yes	Some_Higher	No	No	No	2013	Non Smoker	3.00	32.0	1	3	No	2	Yes	Yes	No	No	Yes	3.00	NA	NA	BMS	2	2	2	No	2	0	No	No	0
1921	1895	423+	423+	DES	Out of Mumbai	50	Male	Yes	None_Little	Yes	No	Yes	2013	Past Smoker	2.50	36.0	2	2	No	2	Yes	Yes	No	No	Yes	3.50	DES	DES	NA	2	2	2	No	1	3	No	No	0
1922	1896	1085+	1085+	BMS	Mumbai	53	Male	Yes	Some_Higher	Yes	Yes	No	2013	Non Smoker	2.50	28.0	2	3	No	2	Yes	No	No	No	No	2.75	BMS	BMS	NA	2	2	2	No	2	0	No	No	0
1923	1897	693+	693+	DES	Mumbai	45	Female	No	Some_Higher	Yes	No	No	2012	Non Smoker	2.50	48.0	1	3	Yes	3	Yes	Yes	No	No	Yes	2.50	NA	NA	DES	2	2	2	No	2	0	No	No	0
1924	1898	711+	711+	DES	Mumbai	59	Female	No	None_Little	No	No	No	2012	Non Smoker	3.50	32.0	1	3	No	3	Yes	Yes	No	No	Yes	3.50	NA	NA	DES	NA	NA	NA	NA	NA	NA	NA	No	0
1925	1899	525+	525+	DES	Mumbai	48	Male	Yes	None_Little	No	No	No	2013	Past Smoker	2.75	28.0	1	2	No	4	Yes	Yes	No	No	Yes	2.75	DES	NA	NA	2	2	2	No	2	0	No	No	0
1926	1900	292+	292+	BMS	Mumbai	50	Male	No	Some_Higher	No	Yes	No	2012	Non Smoker	2.25	28.0	2	3	No	2	Yes	Yes	No	No	Yes	2.75	BMS	NA	NA	2	2	2	No	2	0	No	No	0
1927	1901	557+	557+	DES	Out of Mumbai	51	Male	Yes	None_Little	Yes	Yes	No	2013	Non Smoker	3.00	16.0	1	3	No	3	Yes	Yes	No	No	Yes	3.00	NA	DES	NA	2	2	2	No	2	0	No	No	0
1928	1902	731+	731+	BMS	Mumbai	67	Male	No	Some_Higher	No	Yes	No	2012	Non Smoker	3.50	20.0	1	3	No	2	Yes	Yes	No	No	Yes	3.50	BMS	NA	NA	2	2	2	No	2	0	No	No	0
1929	1903	726+	726+	BMS	Mumbai	57	Male	No	None_Little	No	Yes	No	2012	Non Smoker	3.25	55.0	3	3	No	2	Yes	No	No	No	No	4.00	NA	BMS	NA	NA	NA	NA	NA	NA	NA	NA	No	0
1930	1904	792+	792+	BMS	Mumbai	45	Male	Yes	None_Little	No	No	No	2012	Past Smoker	2.50	20.0	1	2	No	3	Yes	Yes	No	No	Yes	2.50	NA	BMS	NA	2	2	2	No	2	0	No	No	0
1931	1905	685+	685+	BMS	Mumbai	48	Male	Yes	None_Little	No	Yes	No	2012	Non Smoker	3.50	15.0	1	3	No	2	Yes	Yes	No	No	Yes	3.50	BMS	NA	NA	2	2	2	No	1	3	No	No	0
1932	1906	616+	616+	DES	Mumbai	51	Female	Yes	Some_Higher	No	Yes	No	2013	Non Smoker	3.00	28.0	1	3	No	2	Yes	Yes	No	No	Yes	3.00	DES	NA	NA	2	2	2	No	2	0	No	No	0
1933	1907	757+	757+	BMS	Mumbai	62	Male	No	Some_Higher	No	No	No	2012	Non Smoker	2.50	23.0	1	3	No	2	Yes	No	No	No	No	2.50	NA	BMS	NA	NA	NA	NA	NA	NA	NA	NA	No	0
1934	1908	650+	650+	BMS	Mumbai	55	Male	No	Some_Higher	No	No	No	2013	Non Smoker	2.25	56.0	2	3	No	2	Yes	No	No	No	No	2.75	BMS	NA	NA	2	2	2	No	2	0	No	No	0
1935	1909	738+	738+	DES	Mumbai	50	Male	No	None_Little	Yes	Yes	No	2012	Non Smoker	3.00	28.0	1	3	No	3	Yes	Yes	No	No	Yes	3.00	NA	NA	DES	2	2	2	No	2	0	No	No	0
1936	1910	1096+	1096+	DES	Mumbai	44	Female	No	Some_Higher	No	No	Yes	2013	Non Smoker	3.00	30.0	1	3	No	3	Yes	Yes	No	No	Yes	3.00	DES	NA	NA	2	2	2	No	1	4	No	No	0
1937	1911	183+	183+	DES	Out of Mumbai	66	Female	No	None_Little	No	Yes	No	2015	Non Smoker	2.50	25.0	2	3	No	2	Yes	Yes	No	No	Yes	3.00	NA	DES	DES	2	2	2	No	2	0	No	No	0
1938	1912	504+	504+	DES	Mumbai	62	Female	No	None_Little	No	No	No	2013	Non Smoker	2.50	51.0	2	3	No	2	Yes	Yes	No	No	Yes	2.75	NA	NA	DES	NA	NA	NA	NA	NA	NA	NA	No	0
1939	1913	739+	739+	DES	Mumbai	60	Male	No	Some_Higher	Yes	Yes	No	2012	Non Smoker	2.50	69.0	2	3	No	2	Yes	Yes	No	No	Yes	2.50	DES	NA	NA	1	2	2	No	2	0	No	No	0
1940	1914	575+	575+	BMS	Mumbai	46	Male	Yes	Some_Higher	Yes	Yes	No	2013	Non Smoker	2.75	60.0	2	3	No	2	Yes	Yes	No	No	Yes	3.00	BMS	NA	NA	2	2	2	No	2	0	No	No	0
1941	1915	779+	779+	BMS	Mumbai	57	Male	Yes	Some_Higher	Yes	No	No	2012	Non Smoker	2.50	38.0	2	3	No	3	Yes	Yes	No	No	Yes	2.75	NA	BMS	NA	2	2	2	No	2	0	No	No	0
1942	1916	635+	635+	BMS	Out of Mumbai	51	Male	Yes	None_Little	Yes	No	No	2013	Non Smoker	3.00	13.0	1	3	No	2	Yes	Yes	No	No	Yes	3.00	BMS	NA	NA	2	2	2	No	2	0	No	No	0
1943	1917	589+	589+	BMS	Mumbai	67	Female	No	Some_Higher	No	No	No	2013	Non Smoker	3.00	18.0	1	3	No	3	No	No	No	No	No	3.00	BMS	NA	NA	2	2	2	No	2	0	No	No	0
1944	1918	182+	182+	DES	Mumbai	63	Male	No	Some_Higher	No	No	No	2015	Non Smoker	2.50	36.0	2	3	No	2	Yes	Yes	No	No	Yes	3.00	DES	DES	NA	2	2	2	No	1	7	No	Yes	0
1945	1919	646+	646+	BMS	Mumbai	57	Female	No	Some_Higher	No	Yes	No	2013	Non Smoker	2.50	30.0	2	3	No	3	Yes	Yes	No	No	Yes	3.50	DES	NA	BMS	2	2	2	No	2	0	No	No	0
1946	1920	1079+	1092+	BMS	Mumbai	82	Male	No	Some_Higher	Yes	No	No	2013	Non Smoker	2.75	19.0	1	3	No	1	No	No	No	No	No	2.75	BMS	NA	NA	2	2	2	No	1	8	Yes	No	0
1947	1921	675+	675+	DES	Out of Mumbai	68	Male	No	None_Little	Yes	Yes	No	2012	Non Smoker	3.50	32.0	1	3	No	3	Yes	Yes	No	No	Yes	3.50	NA	DES	NA	2	2	2	No	2	0	No	No	0
1948	1922	102	102	DES	Out of Mumbai	62	Male	No	Some_Higher	Yes	No	No	2015	Non Smoker	2.50	20.0	1	3	No	3	Yes	Yes	No	No	Yes	2.50	NA	NA	DES	2	2	2	No	1	10	Yes	No	1
1949	1923	506+	695+	BMS	Mumbai	65	Male	Yes	None_Little	No	No	No	2012	Non Smoker	2.50	18.0	1	3	No	1	Yes	No	No	No	No	2.50	NA	BMS	NA	2	2	2	No	1	10	Yes	No	0
1950	1924	793+	793+	BMS	Mumbai	50	Male	No	Some_Higher	Yes	Yes	No	2012	Non Smoker	2.50	30.0	1	3	No	3	Yes	No	Yes	No	Yes	2.75	NA	NA	BMS	2	2	2	No	2	0	No	No	0
1951	1925	693+	693+	DES	Mumbai	56	Female	No	None_Little	Yes	No	No	2012	Non Smoker	3.00	20.0	1	3	No	2	Yes	Yes	No	No	Yes	3.00	NA	NA	DES	NA	NA	NA	NA	NA	NA	NA	No	0
1952	1926	499+	499+	BMS	Mumbai	46	Male	No	Some_Higher	No	Yes	Yes	2013	Non Smoker	2.50	18.0	1	3	Yes	3	Yes	No	No	Yes	Yes	2.50	NA	BMS	NA	2	2	2	No	2	0	No	No	0
1953	1927	795+	795+	BMS	Mumbai	55	Male	No	Some_Higher	No	No	No	2012	Non Smoker	2.50	38.0	2	3	No	2	No	No	No	No	No	2.75	NA	BMS	NA	NA	NA	NA	NA	NA	NA	NA	No	0
1954	1928	536+	536+	BMS	Mumbai	66	Male	No	Some_Higher	No	No	No	2013	Non Smoker	2.50	18.0	1	3	No	2	Yes	Yes	No	No	Yes	2.50	NA	BMS	NA	NA	NA	NA	NA	NA	NA	NA	No	0
1955	1929	790+	790+	BMS	Mumbai	45	Male	Yes	Some_Higher	Yes	No	No	2012	Non Smoker	2.50	40.0	2	3	No	2	Yes	Yes	No	No	Yes	2.75	BMS	NA	BMS	2	2	2	No	2	0	No	No	0
1956	1930	648+	648+	DES	Out of Mumbai	50	Male	No	None_Little	Yes	Yes	No	2013	Non Smoker	3.00	13.0	1	3	No	3	Yes	Yes	No	No	Yes	3.00	NA	NA	DES	2	2	2	No	2	0	No	No	0
1957	1931	747+	747+	BMS	Mumbai	60	Male	No	Some_Higher	No	No	No	2012	Non Smoker	2.75	40.0	1	3	No	2	Yes	Yes	No	No	Yes	2.75	NA	NA	BMS	2	2	2	No	2	0	No	No	0
1958	1932	639+	639+	BMS	Mumbai	72	Male	No	None_Little	No	No	No	2013	Non Smoker	4.00	28.0	1	3	No	2	Yes	Yes	No	No	Yes	4.00	NA	NA	BMS	2	2	2	No	2	0	No	No	0
1959	1933	767+	767+	BMS	Mumbai	52	Male	No	Some_Higher	Yes	Yes	No	2012	Non Smoker	2.75	15.0	1	3	No	2	Yes	Yes	No	No	Yes	2.75	NA	BMS	NA	NA	NA	NA	NA	NA	NA	NA	No	0
1960	1934	1092+	1092+	BMS	Mumbai	63	Male	No	Some_Higher	Yes	No	No	2013	Non Smoker	3.00	39.0	1	3	Yes	2	Yes	Yes	No	No	Yes	3.00	NA	NA	BMS	2	2	2	No	2	0	No	No	0
1961	1935	555+	555+	BMS	Mumbai	70	Male	Yes	None_Little	No	Yes	No	2013	Current Smoker	NA	NA	1	1	Yes	2	No	Yes	No	No	No	NA	BMS	NA	NA	2	2	2	No	2	0	No	No	0
1962	1936	651+	651+	DES	Mumbai	65	Female	No	None_Little	No	No	Yes	2013	Non Smoker	3.50	29.0	1	3	No	2	Yes	Yes	No	No	Yes	3.50	NA	DES	NA	2	2	2	No	2	0	No	No	0
1963	1937	535+	535+	BMS	Mumbai	53	Female	No	None_Little	Yes	Yes	No	2013	Non Smoker	3.00	45.0	2	3	No	1	Yes	Yes	No	No	Yes	3.50	BMS	NA	BMS	NA	NA	NA	NA	NA	NA	NA	No	0
1964	1938	590+	590+	BMS	Mumbai	49	Female	No	Some_Higher	No	Yes	No	2013	Non Smoker	2.50	79.0	5	3	No	2	No	No	No	No	No	4.00	BMS	BMS	BMS	NA	NA	NA	NA	NA	NA	NA	No	0
1965	1939	829+	829+	BMS	Mumbai	37	Male	Yes	Some_Higher	Yes	No	No	2012	Current Smoker	3.00	12.0	2	1	No	2	Yes	Yes	No	No	Yes	3.50	BMS	BMS	NA	2	2	2	No	1	5	No	Yes	0
1966	1940	500+	500+	BMS	Mumbai	47	Female	Yes	None_Little	No	No	Yes	2012	Non Smoker	3.00	25.0	1	3	No	2	Yes	Yes	No	No	Yes	3.00	NA	NA	BMS	NA	NA	NA	NA	NA	NA	NA	No	0
1967	1941	582+	582+	DES	Out of Mumbai	50	Male	No	Some_Higher	No	Yes	Yes	2013	Non Smoker	2.50	93.0	3	3	No	2	Yes	Yes	No	No	Yes	3.50	DES	DES	DES	2	2	2	No	2	0	No	No	0
1968	1942	1111+	1111+	DES	Mumbai	54	Male	Yes	None_Little	No	No	No	2013	Non Smoker	3.00	18.0	1	3	Yes	1	Yes	Yes	No	No	Yes	3.00	DES	NA	NA	2	2	2	No	1	5	No	Yes	0
1969	1943	776+	776+	DES	Out of Mumbai	60	Male	No	Some_Higher	No	Yes	No	2012	Non Smoker	2.50	36.0	2	3	Yes	2	No	Yes	Yes	No	No	2.75	DES	NA	NA	2	2	2	No	2	0	No	No	0
1970	1944	741+	741+	BMS	Mumbai	57	Male	No	Some_Higher	Yes	Yes	No	2012	Non Smoker	2.25	14.0	1	3	No	3	Yes	Yes	No	No	Yes	2.25	NA	BMS	NA	2	2	2	No	2	0	No	No	0
1971	1945	618+	618+	DES	Mumbai	44	Male	Yes	Some_Higher	Yes	No	No	2013	Non Smoker	3.50	18.0	1	3	Yes	1	Yes	Yes	No	No	Yes	3.50	NA	NA	DES	2	2	2	No	2	0	No	No	0
1972	1946	705+	705+	DES	Mumbai	65	Female	No	None_Little	No	Yes	No	2012	Non Smoker	2.50	48.0	2	3	No	2	Yes	Yes	No	No	Yes	2.75	NA	DES	DES	2	2	2	No	2	0	No	No	0
1973	1947	746+	746+	DES	Out of Mumbai	74	Male	No	None_Little	No	Yes	No	2014	Non Smoker	2.25	53.0	2	3	No	3	Yes	Yes	No	No	Yes	3.00	NA	DES	DES	2	2	2	No	2	0	No	No	0
1974	1948	543+	543+	BMS	Mumbai	67	Male	No	Some_Higher	No	Yes	No	2013	Past Smoker	3.50	20.0	1	2	No	2	Yes	Yes	No	No	Yes	3.50	BMS	NA	NA	2	2	2	No	2	0	No	No	0
1975	1949	911+	911+	DES	Out of Mumbai	67	Male	No	Some_Higher	No	No	No	2013	Non Smoker	2.75	18.0	1	3	No	2	No	No	No	No	No	2.75	NA	DES	NA	2	2	2	No	2	0	No	No	0
1976	1950	700+	700+	DES	Out of Mumbai	45	Male	Yes	None_Little	Yes	No	No	2012	Past Smoker	2.50	24.0	1	2	No	3	Yes	Yes	No	No	Yes	2.50	DES	NA	NA	2	2	2	No	2	0	No	No	0
1977	1951	580+	580+	DES	Mumbai	58	Male	Yes	Some_Higher	Yes	Yes	No	2013	Non Smoker	2.75	66.0	2	3	No	3	Yes	Yes	No	No	Yes	3.00	DES	DES	NA	2	2	2	No	2	0	No	No	0
1978	1952	594+	594+	BMS	Mumbai	72	Male	No	Some_Higher	No	No	No	2013	Non Smoker	2.50	20.0	1	3	No	2	Yes	Yes	No	No	Yes	2.50	BMS	NA	NA	2	2	2	No	2	0	No	No	0
1979	1953	518+	518+	BMS	Mumbai	50	Male	Yes	Some_Higher	No	No	No	2012	Non Smoker	2.00	25.0	2	3	No	2	Yes	Yes	No	No	Yes	2.50	NA	BMS	NA	2	2	2	No	2	0	No	No	0
1980	1954	182+	182+	DES	Mumbai	70	Male	No	Some_Higher	No	Yes	No	2015	Past Smoker	2.25	36.0	2	2	No	3	Yes	Yes	No	No	Yes	3.00	DES	DES	NA	2	2	2	No	2	0	No	No	0
1981	1955	670+	670+	BMS	Mumbai	60	Male	Yes	Some_Higher	No	No	Yes	2012	Non Smoker	2.75	52.0	2	3	No	2	Yes	Yes	No	No	Yes	3.00	BMS	NA	BMS	2	2	2	No	2	0	No	No	0
1982	1956	582+	582+	BMS	Mumbai	70	Female	No	None_Little	No	No	No	2013	Past Smoker	3.50	23.0	1	2	No	3	Yes	Yes	No	No	Yes	3.50	BMS	NA	NA	2	2	2	No	2	0	No	No	0
1983	1957	388+	388+	DES	Mumbai	67	Male	Yes	Some_Higher	No	No	Yes	2014	Past Smoker	3.00	24.0	1	2	No	3	Yes	Yes	No	No	Yes	3.50	NA	DES	NA	NA	NA	NA	NA	NA	NA	NA	No	0
1984	1958	746+	746+	DES	Out of Mumbai	54	Male	No	Some_Higher	Yes	Yes	No	2014	Non Smoker	2.25	26.0	2	3	No	3	Yes	Yes	No	No	Yes	2.50	NA	DES	DES	2	2	2	No	1	8	Yes	No	0
1985	1959	720+	720+	DES	Mumbai	66	Male	No	None_Little	No	No	No	2012	Non Smoker	2.25	41.0	2	3	No	3	Yes	Yes	No	No	Yes	3.00	DES	DES	NA	2	2	2	No	2	0	No	No	0
1986	1960	758+	758+	BMS	Mumbai	58	Male	Yes	None_Little	No	No	No	2012	Current Smoker	3.00	15.0	1	1	No	2	Yes	No	Yes	No	Yes	3.00	NA	BMS	NA	2	2	2	No	2	0	No	No	0
1987	1961	524+	524+	BMS	Out of Mumbai	72	Male	No	Some_Higher	No	No	No	2013	Non Smoker	3.00	35.0	2	3	No	2	Yes	Yes	No	No	Yes	3.00	NA	NA	BMS	2	2	2	No	2	0	No	No	0
1988	1962	687+	687+	DES	Mumbai	59	Male	Yes	None_Little	No	No	No	2012	Non Smoker	3.00	18.0	1	3	No	2	Yes	No	Yes	No	Yes	3.00	DES	NA	NA	2	2	2	No	2	0	No	No	0
1989	1963	664+	664+	BMS	Mumbai	45	Male	Yes	Some_Higher	Yes	No	No	2013	Non Smoker	3.00	12.0	1	3	No	3	Yes	Yes	No	No	Yes	3.00	BMS	NA	NA	2	2	2	No	2	0	No	No	0
1990	1964	525+	525+	BMS	Mumbai	76	Female	No	None_Little	No	No	No	2013	Non Smoker	4.00	13.0	1	3	No	3	Yes	Yes	No	No	Yes	4.00	BMS	NA	NA	2	2	2	No	2	0	No	No	0
1991	1965	551+	551+	BMS	Out of Mumbai	64	Male	No	Some_Higher	Yes	No	No	2012	Non Smoker	NA	NA	2	3	Yes	3	Yes	Yes	No	No	Yes	NA	BMS	BMS	NA	2	2	2	No	2	0	No	No	0
1992	1966	13	13	BMS	Mumbai	58	Male	No	None_Little	No	No	No	2013	Non Smoker	2.75	41.0	2	3	No	0	Yes	Yes	No	No	Yes	3.50	NA	NA	BMS	2	2	2	No	1	10	Yes	No	1
1993	1967	735+	735+	DES	Mumbai	65	Male	No	Some_Higher	No	No	No	2012	Non Smoker	NA	NA	1	3	No	2	Yes	Yes	No	No	Yes	NA	DES	NA	NA	2	2	2	No	2	0	No	No	0
1994	1968	184+	98	DES	Mumbai	55	Female	No	None_Little	Yes	Yes	No	2015	Past Smoker	2.75	30.0	1	2	No	1	Yes	No	No	No	No	2.75	DES	NA	NA	1	1	1	Yes	1	7	No	Yes	0
1995	1969	535+	535+	DES	Mumbai	31	Male	Yes	None_Little	No	No	No	2013	Current Smoker	3.50	18.0	1	1	No	2	Yes	Yes	No	Yes	Yes	3.50	DES	NA	NA	2	2	2	No	2	0	No	No	0
1996	1970	437+	437+	DES	Mumbai	56	Male	Yes	None_Little	Yes	No	No	2013	Past Smoker	2.75	28.0	1	2	Yes	2	Yes	Yes	No	No	Yes	2.75	DES	NA	NA	2	2	2	No	2	0	No	No	0
1997	1971	570+	570+	DES	Out of Mumbai	72	Male	No	None_Little	No	No	No	2013	Past Smoker	3.50	46.0	2	2	No	2	No	Yes	Yes	No	No	4.00	DES	DES	NA	1	2	2	No	2	0	No	No	0
1998	1972	585+	585+	DES	Out of Mumbai	57	Male	Yes	Some_Higher	No	Yes	No	2013	Current Smoker	3.50	18.0	1	1	Yes	2	Yes	Yes	No	No	Yes	3.50	DES	NA	NA	2	2	2	No	1	2	No	No	0
1999	1973	488+	488+	DES	Mumbai	41	Male	Yes	Some_Higher	Yes	No	No	2013	Current Smoker	3.50	30.0	2	1	No	3	Yes	Yes	No	No	Yes	3.50	DES	NA	NA	2	2	2	No	1	4	No	No	0
2000	1974	705+	705+	DES	Mumbai	45	Male	Yes	None_Little	No	Yes	No	2012	Current Smoker	2.75	28.0	1	1	Yes	3	Yes	Yes	No	No	Yes	2.75	DES	NA	NA	2	2	2	No	2	0	No	No	0
2001	1975	296+	296+	DES	Mumbai	60	Female	No	None_Little	No	Yes	No	2013	Non Smoker	2.75	30.0	1	3	No	3	Yes	No	No	No	No	2.75	NA	NA	DES	2	2	2	No	2	0	No	No	0
2002	1976	206	206	DES	Mumbai	60	Male	No	None_Little	No	No	No	2012	Non Smoker	2.75	38.0	1	3	No	3	No	No	No	No	No	2.75	DES	NA	NA	2	2	2	No	1	10	Yes	No	1
2003	1977	252	252	BMS	Mumbai	58	Male	No	None_Little	No	No	No	2012	Past Smoker	3.00	20.0	1	2	No	3	Yes	Yes	No	No	Yes	3.00	NA	NA	BMS	1	2	2	No	1	10	Yes	No	1
2004	1978	844+	844+	BMS	Out of Mumbai	50	Female	No	Some_Higher	No	No	No	2012	Current Smoker	3.00	15.0	1	1	No	3	Yes	Yes	No	No	Yes	3.00	BMS	NA	NA	2	2	2	No	1	3	No	No	0
2005	1979	182+	182+	DES	Mumbai	50	Male	Yes	None_Little	Yes	No	No	2015	Non Smoker	2.50	48.0	2	3	No	2	Yes	No	Yes	No	Yes	3.00	DES	NA	NA	2	2	2	No	2	0	No	No	0
2006	1980	590+	590+	DES	Out of Mumbai	54	Male	No	Some_Higher	Yes	Yes	No	2013	Non Smoker	2.50	18.0	1	3	No	2	Yes	Yes	No	No	Yes	2.50	NA	NA	DES	2	2	2	No	2	0	No	No	0
2007	1981	513+	513+	BMS	Out of Mumbai	51	Female	No	Some_Higher	No	Yes	No	2012	Non Smoker	2.75	15.0	1	3	No	2	Yes	Yes	No	No	Yes	2.75	BMS	NA	NA	1	2	2	No	1	6	No	Yes	0
2008	1982	552+	552+	DES	Out of Mumbai	60	Male	No	None_Little	No	No	No	2013	Non Smoker	4.00	36.0	2	3	No	4	Yes	Yes	No	No	Yes	4.00	NA	NA	DES	2	2	1	Yes	1	3	No	No	0
2009	1983	441+	441+	DES	Out of Mumbai	52	Male	No	Some_Higher	No	Yes	No	2013	Past Smoker	2.75	41.0	2	2	No	2	Yes	Yes	No	No	Yes	3.50	DES	NA	DES	2	2	2	No	2	0	No	No	0
2010	1984	369+	369+	BMS	Mumbai	59	Male	No	None_Little	Yes	Yes	No	2013	Current Smoker	2.75	32.0	1	1	No	2	Yes	Yes	No	No	Yes	2.75	NA	BMS	NA	2	2	2	No	2	0	No	No	0
2011	1985	207+	207+	DES	Out of Mumbai	70	Female	No	None_Little	No	Yes	Yes	2014	Non Smoker	2.75	36.0	1	3	No	3	Yes	Yes	No	No	Yes	2.75	DES	NA	NA	2	2	2	No	2	0	No	No	0
2012	1986	535+	535+	BMS	Mumbai	50	Female	No	None_Little	No	Yes	Yes	2012	Non Smoker	2.50	18.0	1	3	No	3	Yes	Yes	No	No	Yes	2.50	NA	NA	BMS	2	2	2	No	2	0	No	No	0
2013	1987	610+	610+	DES	Mumbai	60	Male	Yes	Some_Higher	No	Yes	No	2013	Non Smoker	2.75	59.0	3	3	No	1	Yes	Yes	No	Yes	Yes	3.00	DES	DES	NA	2	2	2	No	2	0	No	No	0
2014	1988	507+	507+	BMS	Mumbai	45	Female	No	Some_Higher	Yes	Yes	No	2013	Non Smoker	2.50	20.0	1	3	No	3	No	Yes	No	No	No	2.50	BMS	NA	NA	2	2	2	No	2	0	No	No	0
2015	1989	768+	768+	BMS	Out of Mumbai	46	Male	No	None_Little	No	Yes	Yes	2012	Past Smoker	2.75	20.0	1	2	No	3	Yes	No	Yes	No	Yes	2.75	BMS	NA	NA	2	2	2	No	2	0	No	No	0
2016	1990	471+	471+	BMS	Mumbai	59	Male	No	Some_Higher	No	No	No	2012	Non Smoker	2.75	18.0	1	3	No	2	Yes	Yes	No	No	Yes	2.75	NA	NA	BMS	2	2	2	No	2	0	No	No	0
2017	1991	558+	558+	DES	Mumbai	58	Female	No	None_Little	No	Yes	No	2013	Non Smoker	3.00	16.0	1	3	No	2	Yes	No	No	No	No	3.00	DES	NA	NA	2	2	2	No	2	0	No	No	0
2018	1992	449+	449+	DES	Out of Mumbai	58	Male	No	Some_Higher	No	No	No	2014	Non Smoker	2.50	40.0	2	3	No	2	Yes	Yes	No	No	Yes	3.00	DES	DES	NA	2	2	2	No	2	0	No	No	0
2019	1993	189+	189+	BMS	Out of Mumbai	65	Female	No	None_Little	No	No	No	2015	Non Smoker	2.75	74.0	3	3	No	2	Yes	Yes	No	No	Yes	2.75	BMS	BMS	NA	2	2	2	No	2	0	No	No	0
2020	1994	196+	196+	DES	Out of Mumbai	74	Male	No	None_Little	No	Yes	No	2015	Non Smoker	2.50	41.0	2	3	No	2	Yes	No	No	No	No	2.75	DES	NA	NA	2	2	2	No	2	0	No	No	0
2021	1995	553+	553+	BMS	Mumbai	60	Male	No	Some_Higher	No	No	No	2013	Non Smoker	2.50	23.0	1	3	No	1	Yes	Yes	No	No	Yes	2.50	BMS	NA	NA	2	2	2	No	2	0	No	No	0
2022	1996	183+	183+	DES	Out of Mumbai	40	Male	Yes	Some_Higher	Yes	Yes	No	2015	Non Smoker	3.00	16.0	1	3	No	1	Yes	No	Yes	No	Yes	3.00	DES	NA	NA	2	2	2	No	2	0	No	No	0
2023	1997	221+	221+	DES	Out of Mumbai	60	Male	Yes	Some_Higher	Yes	Yes	Yes	2014	Current Smoker	2.50	36.0	2	1	No	2	Yes	No	No	No	No	2.50	NA	DES	NA	2	2	2	No	2	0	No	No	0
2024	1998	182+	182+	DES	Out of Mumbai	56	Male	Yes	None_Little	Yes	Yes	No	2015	Past Smoker	2.50	48.0	2	2	No	2	Yes	No	No	No	No	3.00	DES	DES	NA	2	2	2	No	2	0	No	No	0
2025	1999	546+	546+	BMS	Out of Mumbai	40	Male	No	None_Little	No	No	Yes	2013	Non Smoker	2.50	29.0	2	3	No	1	No	Yes	No	No	No	3.00	BMS	BMS	NA	2	2	2	No	2	0	No	No	0
[truncated: 2,596 more rows]
